# Supplementary material for: Functional characterization of a multi-cancer risk locus on chromosome band 2q33.1 near CASP8
Source: bioRxiv. 2026 Jan 6:2026.01.06.697866. Preprint. [Version 2] doi: 10.64898/2026.01.06.697866 (PMC12803183; doi:10.64898/2026.01.06.697866)
Supplement: Supplement 2 [file media-2.xlsx]

## Sheet: List
Table S1. Results from conditional and joint analysis of the melanoma risk signal at 2q33.1 (accounting for rs10931936)
Table S2. Colocalization of melanoma 2q33.1 GWAS signal with other cancer GWAS
Table S3. Colocalization of melanoma 2q33.1 GWAS signal with other cancer GWAS by eCAVIAR using 100 SNPs around melanoma GWAS lead SNP
Table S4. Variants with log-likelihood ratio below 1:1000 relative to the lead 2q33.1 SNP
Table S5. Baysian fine-mapping (DAP-G) results for the 2q33.1 melanoma risk signal
Table S6. Baysian fine-mapping (DAP-G) results for the 2q33.1 melanoma risk signal by signal cluster
Table S7. Baysian fine-mapping with posteriors weighted using melanocyte-specific annotationsa (PAINTOR3)
Table S8. Summary in silico annotation of fine-mapped melanoma risk variants at 2q33.1
Table S9. Prediction of the possible impact of rs3769823, CASP8K14R on the strucuture and function of CASP8
Table S10. Melanocyte eQTL summary data for all genes and variants within the TAD harboring rs10931936 (chr2:201,760,000-203,080,000)
Table S11. Conditional analysis of the melanocyte CASP8 eQTL
Table S12. Colocalization of melanoma GWAS with melanocyte eQTLs
Table S13. Colocalization of melanoma GWAS with melanocyte eQTLs by eCAVIAR using 100 SNPs around melanoma GWAS lead SNP
Table S14. Results from melanoma TWAS trained with eQTLs from melanocyte and 47 GTEx (v7) tissues
Table S15. CASP8 TWAS results for models trained with melanocyte or GTEx eQTL data
Table S16. FLACC1 (ALS2CR12) TWAS results for models trained with melanocyte or GTEx eQTL data
Table S17. Chr2q33.1 locus eQTL genes for rs10931936 in TCGA melanomas
Table S18. Chr2q33.1 locus eQTL genes for rs10931936 in early-passage melanoma cell lines
Table S19. Colocalization of melanoma GWAS with skin and mammary tissue eQTLs
Table S20. Colocalization of melanoma GWAS with skin and mammary tissue eQTLs by eCAVIAR using 100 SNPs around melanoma GWAS lead SNP
Table S21. Summary of reporter assays for functional candidate variants at the 2q33.1 melanoma risk locus
Table S22. Commonly occuring haplotypes composed of rs3769823, rs3769821, and rs59308963 in 1000 Genomes EUR population
Table S23. List of all significant chromatin loops identified by 1-fragment capture-C analysis, with CHiCAGO score
Table S24. List of all significant chromatin loops identified by 4-fragment capture-C analysis, with CHiCAGO score
Table S25. Correlation of transcript levels for rs3769823 allele-specific binding proteins and CASP8/FLACC1 across tissues
Table S26. Multiple linear regression model of CASP8 and multiple independent covariates in primary melanocytes
Table S27. Multiple linear regression models of CASP8 and multiple independent covariates in TCGA-SKCM
Table S28. Linear regression models of CASP8 and additional multiple independent covariates in melanocytes
Table S29. Correlation of transcript levels for rs3769821 allele-specific binding proteins and CASP8/FLACC1 across tissues
Table S30. Correlation of transcript levels for rs59308963 allele-specific binding proteins and CASP8/FLACC1 across tissues
Table S31. Oligonucleotide sequences
Table S32. List of all 2q33.1 restriction fragments with capture-C baits successfully designed

## Sheet: S1
Supplementary Table S1. Results from conditional and joint analysis of the melanoma risk signal at 2q33.1 (accounting for rs10931936)
aeffect allele from the melanoma meta-anlaysis
bfrequency of the effect allele from the melanoma meta-anlaysis
ceffect size from the melanoma meta-anlaysis
dstandard error from the melanoma meta-anlaysis
eP-value from the melanoma meta-anlaysis
feffect size from a joint conditional anlaysis of all the selected SNPs
gstandard error from a joint conditional anlaysis of all the selected SNPs
hP-value from a joint conditional anlaysis of all the selected SNPs
CHR	rsID	BP	CHR:BP:REFALT	EAa	EA freqb	BETAc	SEd	Pmetae	Joint conditional BETAf	Joint conditional SEg	Joint conditional Ph
2	rs563855920	201830772	2:201830772:GA	G	0.998876	-0.864173	0.240345	0.0003237	-0.867943	0.240349	0.000304802
2	rs11687693	202987857	2:202987857:GC	G	0.67858	-0.0365603	0.0102958	0.0003838	-0.0365669	0.0102959	0.000382897
2	rs74327180	202959668	2:202959668:GA	G	0.984801	-0.170314	0.0467952	0.0002731	-0.157468	0.0467955	0.000765402
2	rs2881835	201630190	2:201630190:GC	G	0.969942	-0.139377	0.0263045	1.17e-07	-0.0884201	0.0263048	0.000775586
2	rs4675263	202992854	2:202992854:CA	C	0.675747	-0.034074	0.0102841	0.0009221	-0.0343787	0.0102841	0.000829108
2	rs527583520	201806284	2:201806284:TA	T	0.998845	-0.719286	0.218249	0.0009817	-0.723013	0.218251	0.000923796
2	rs7606841	202995831	2:202995831:GA	G	0.676055	-0.0336602	0.0102442	0.001017	-0.0339359	0.0102442	0.000924069
2	rs12611923	202997082	2:202997082:AG	A	0.676039	-0.0336602	0.0102476	0.001021	-0.0339046	0.0102477	0.000937936
2	rs7603748	202995625	2:202995625:CT	C	0.675716	-0.0336602	0.010274	0.001052	-0.0339708	0.0102741	0.000944839
2	rs72938580	202997283	2:202997283:GA	G	0.676086	-0.0336602	0.0102647	0.001041	-0.0339204	0.0102648	0.000951331
2	rs138296045	201322696	2:201322696:AG	A	0.968694	-0.0878481	0.0277989	0.001577	-0.0901966	0.027799	0.00117618
2	rs12986682	202506624	2:202506624:GC	G	0.940176	0.0850762	0.0218685	0.0001001	0.0703413	0.0218687	0.00129752
2	rs115777301	201447435	2:201447435:TC	T	0.995673	-0.237623	0.078552	0.002486	-0.252408	0.0785524	0.00131244
2	rs565172400	201635104	2:201635104:CT	C	0.998275	0.773667	0.244273	0.001539	0.779182	0.244277	0.00142398
2	rs6748072	202980887	2:202980887:AG	A	0.494041	0.0304322	0.00955393	0.001446	0.0299324	0.00955397	0.00173038
2	rs6747814	202980718	2:202980718:AG	A	0.49401	0.0304322	0.00956409	0.001463	0.0299344	0.00956413	0.00174891
2	rs192338289	202658350	2:202658350:CT	C	0.992116	0.248109	0.0774047	0.001349	0.23955	0.0774054	0.0019698
2	rs16834207	201587615	2:201587615:CT	C	0.894734	-0.0591133	0.0163917	0.0003106	-0.0506593	0.0163918	0.00199802
2	rs4674353	201585916	2:201585916:CT	C	0.894102	-0.0590072	0.0163975	0.00032	-0.0506151	0.0163976	0.00202366
2	rs16838883	203003085	2:203003085:TC	T	0.676856	-0.0313875	0.0102513	0.0022	-0.0316413	0.0102513	0.00202487
2	rs112934441	201586285	2:201586285:CT	C	0.894795	-0.0590072	0.0163934	0.0003189	-0.0505582	0.0163935	0.00204216
2	rs4674357	201587191	2:201587191:AG	A	0.894456	-0.0589011	0.0163677	0.0003199	-0.0504569	0.0163678	0.0020513
2	rs1829687	203007330	2:203007330:AG	A	0.677225	-0.0313875	0.0102558	0.00221	-0.031565	0.0102559	0.0020857
2	rs16838877	203002860	2:203002860:TC	T	0.676763	-0.0312843	0.0102517	0.002276	-0.031535	0.0102517	0.00209742
2	rs4675269	203016630	2:203016630:CG	C	0.672775	-0.0315939	0.010282	0.002121	-0.0316112	0.010282	0.00210917
2	rs4673230	203007965	2:203007965:TC	T	0.677718	-0.0312843	0.0102548	0.002283	-0.0314894	0.0102548	0.00213559
2	rs4673231	203007988	2:203007988:TC	T	0.677302	-0.0312843	0.0102561	0.002286	-0.0314737	0.0102561	0.00214944
2	rs9678868	203004314	2:203004314:GA	G	0.676902	-0.0312843	0.010264	0.002304	-0.0314668	0.010264	0.00217138
2	rs35521076	203005140	2:203005140:GA	G	0.677733	-0.0312843	0.0102706	0.002319	-0.0314814	0.0102706	0.00217532
2	rs72940512	203008593	2:203008593:AG	A	0.677533	-0.0311811	0.0102424	0.002332	-0.0313861	0.0102424	0.00218153
2	rs4673228	203006789	2:203006789:AG	A	0.677194	-0.0311811	0.0102415	0.00233	-0.0313535	0.0102415	0.00220296
2	rs4673232	203008051	2:203008051:TC	T	0.677225	-0.0311811	0.0102519	0.002354	-0.0313704	0.0102519	0.00221366
2	rs6726731	202965222	2:202965222:AG	A	0.477348	0.0300441	0.00964326	0.001836	0.0293486	0.0096433	0.00233907
2	rs78573518	201244090	2:201244090:AG	A	0.973144	-0.0857758	0.0293938	0.003521	-0.0893692	0.0293939	0.00236262
2	rs139517157	202465346	2:202465346:AG	A	0.998383	0.496706	0.15367	0.001228	0.465048	0.153671	0.00247598
2	rs12693945	202534106	2:202534106:AG	A	0.770049	0.0426763	0.0120166	0.0003831	0.0361933	0.0120166	0.00259586
2	rs6731576	202540420	2:202540420:TC	T	0.216307	-0.0442654	0.0122416	0.0002992	-0.0368575	0.0122416	0.00260538
2	rs189246226	201239489	2:201239489:CT	C	0.9921	0.211152	0.0695512	0.002398	0.209203	0.0695516	0.00263072
2	rs7589014	201580954	2:201580954:CT	C	0.894841	-0.057947	0.0165822	0.0004749	-0.049765	0.0165823	0.00269015
2	rs77292590	202278771	2:202278771:CA	C	0.987065	-0.17829	0.0403943	1.02e-05	-0.121045	0.0403946	0.00273035
2	rs2882485	202980253	2:202980253:AG	A	0.501047	0.0290732	0.00955561	0.002346	0.0285492	0.00955564	0.00281106
2	rs189867740	201695818	2:201695818:CT	C	0.973098	-0.091348	0.0381234	0.01657	-0.113876	0.0381236	0.00281705
2	rs59229648	203010331	2:203010331:GA	G	0.67587	-0.0304592	0.0102474	0.002955	-0.0305993	0.0102474	0.00282614
2	rs7557584	202972595	2:202972595:GA	G	0.505359	0.0291704	0.00959802	0.002372	0.0286051	0.00959806	0.00287968
2	rs12997625	202970250	2:202970250:CT	C	0.50465	0.0289761	0.00958067	0.002491	0.0283271	0.00958071	0.00310975
2	rs188993674	202532802	2:202532802:GA	G	0.99729	0.408328	0.134025	0.002314	0.395826	0.134026	0.00314339
2	rs72940519	203010454	2:203010454:CT	C	0.675885	-0.0300469	0.0102849	0.003484	-0.030187	0.0102849	0.00333475
2	rs6755174	202964986	2:202964986:CA	C	0.477548	0.028879	0.00960341	0.002637	0.0280358	0.00960345	0.00350764
2	rs74574949	202189374	2:202189374:GA	G	0.961118	-0.0537173	0.0259915	0.03876	-0.07581	0.0259915	0.00353734
2	rs6755553	202965360	2:202965360:CT	C	0.47761	0.0285875	0.00962375	0.002973	0.0278793	0.00962378	0.00376851
2	rs79735035	201590598	2:201590598:GC	G	0.889821	-0.0546674	0.016173	0.0007244	-0.0468499	0.016173	0.00377001
2	rs55961124	201569077	2:201569077:CT	C	0.267801	-0.0313875	0.0115416	0.006538	-0.0334196	0.0115417	0.0037848
2	rs2350722	202964528	2:202964528:TC	T	0.477456	0.0283931	0.00958889	0.003066	0.0275118	0.00958892	0.00411605
2	rs2882486	202964380	2:202964380:GA	G	0.477502	0.0283931	0.00959926	0.003098	0.0274984	0.00959929	0.00417505
2	rs4673213	202744206	2:202744206:GA	G	0.972359	0.087003	0.0360139	0.0157	0.102472	0.036014	0.00443631
2	rs145051925	201916075	2:201916075:GA	G	0.980813	-0.110261	0.0463353	0.01733	-0.131642	0.0463355	0.00449636
2	rs9989845	201600003	2:201600003:AG	A	0.343594	0.0475513	0.0102783	3.72e-06	0.0291107	0.0102784	0.00462246
2	rs13428164	201562344	2:201562344:GA	G	0.901432	0.0438255	0.0169214	0.009599	0.0476493	0.0169214	0.00486388
2	rs184480449	202651941	2:202651941:GA	G	0.998599	-0.468245	0.178996	0.008898	-0.50395	0.178997	0.00487153
2	rs16838917	203035423	2:203035423:GA	G	0.921943	-0.0510828	0.0175645	0.003634	-0.0492884	0.0175645	0.00501407
2	rs555581409	201309985	2:201309985:GA	G	0.998383	-0.420071	0.130575	0.001295	-0.3663	0.130576	0.00502742
2	rs7565519	201293649	2:201293649:CT	C	0.644272	0.0248877	0.00997326	0.01258	0.0279686	0.00997328	0.00504185
2	rs192956395	201533729	2:201533729:GA	G	0.997167	0.217045	0.0909391	0.017	0.254515	0.0909393	0.0051303
2	rs6740467	202861219	2:202861219:CT	C	0.923514	-0.0580529	0.0209667	0.005626	-0.0582274	0.0209668	0.00548411
2	rs140577388	202641783	2:202641783:CG	C	0.990992	0.182738	0.0607162	0.002615	0.168055	0.0607165	0.00564248
2	rs56705554	203019130	2:203019130:GC	G	0.65425	-0.0277824	0.0101028	0.00596	-0.0279567	0.0101028	0.00565362
2	rs58321030	202975501	2:202975501:GA	G	0.951617	-0.0598562	0.0219639	0.006426	-0.0606952	0.0219639	0.00572018
2	rs56369311	202985708	2:202985708:CT	C	0.734124	-0.0300469	0.0108767	0.005736	-0.0299464	0.0108767	0.0059006
2	rs115070852	202155148	2:202155148:CT	C	0.960949	-0.0485602	0.0257685	0.0595	-0.0709322	0.0257685	0.00591118
2	rs4675211	202513765	2:202513765:TC	T	0.477025	-0.031078	0.00959177	0.001195	-0.0263911	0.00959181	0.00593369
2	rs138480410	201351028	2:201351028:GA	G	0.996089	-0.222269	0.0872831	0.01088	-0.240078	0.0872834	0.00594929
2	rs1208065	202516849	2:202516849:AC	A	0.245581	-0.0292229	0.0116986	0.01249	-0.0321719	0.0116986	0.00595839
2	rs577155660	202121736	2:202121736:CT	C	0.999261	-0.755235	0.289105	0.008993	-0.794251	0.289107	0.00600968
2	rs142168960	202697747	2:202697747:CT	C	0.998645	-0.417032	0.16227	0.01017	-0.445229	0.16227	0.00607421
2	rs13030432	201603000	2:201603000:AG	A	0.345642	0.0468836	0.0102701	4.99e-06	0.0281526	0.0102702	0.00612191
2	rs11678406	202982119	2:202982119:CT	C	0.733831	-0.0298408	0.0108493	0.005951	-0.0296871	0.0108494	0.00621356
2	rs4673204	202518374	2:202518374:GC	G	0.370773	-0.0324199	0.0100257	0.001222	-0.0273958	0.0100257	0.00628454
2	rs12623487	202979791	2:202979791:AG	A	0.7336	-0.0297378	0.0108341	0.006054	-0.0295761	0.0108341	0.00633523
2	rs369163314	202992453	2:202992453:CT	C	0.993117	-0.298406	0.109444	0.0064	-0.298739	0.109446	0.00634172
2	rs11686992	201599708	2:201599708:AG	A	0.345658	0.0465973	0.0102692	5.69e-06	0.0280178	0.0102693	0.00636576
2	rs2037461	203021030	2:203021030:TC	T	0.651278	-0.0272684	0.0101155	0.007024	-0.0275607	0.0101155	0.00643803
2	rs3754793	201308393	2:201308393:AC	A	0.644518	0.0240095	0.00996693	0.016	0.0271317	0.00996695	0.00648555
2	rs7568770	202126708	2:202126708:AG	A	0.006344	0.325122	0.107025	0.002383	0.290262	0.107026	0.00668665
2	rs6734086	201599005	2:201599005:CA	C	0.345596	0.0464064	0.0102828	6.39e-06	0.02782	0.0102829	0.00682119
2	rs79387952	201271456	2:201271456:CT	C	0.884709	0.0385474	0.0156773	0.01394	0.0424129	0.0156773	0.00682297
2	rs112991830	203025238	2:203025238:AG	A	0.642609	-0.0276796	0.0103241	0.007339	-0.0279092	0.0103242	0.00686569
2	rs16824587	202980351	2:202980351:CT	C	0.733723	-0.0294288	0.0108466	0.006664	-0.02929	0.0108466	0.00692608
2	rs9989756	201600184	2:201600184:CT	C	0.347305	0.0463109	0.0102728	6.54e-06	0.027736	0.0102729	0.0069357
2	rs756259	201301236	2:201301236:TC	T	0.643902	0.0238142	0.00996697	0.01688	0.0269	0.00996699	0.00695682
2	rs4516414	202516907	2:202516907:TC	T	0.475885	-0.0304592	0.00960778	0.001523	-0.0259148	0.00960782	0.00699118
2	rs1962630	202518762	2:202518762:CG	C	0.382492	-0.0319035	0.0100139	0.001443	-0.0270011	0.010014	0.00701055
2	rs9989889	201602061	2:201602061:GA	G	0.346027	0.0463109	0.0102574	6.34e-06	0.02765	0.0102575	0.00702627
2	rs72938548	202980458	2:202980458:TG	T	0.733415	-0.0294288	0.0108889	0.006879	-0.02929	0.0108889	0.00714748
2	rs10931915	201601639	2:201601639:TC	T	0.346012	0.0461199	0.0102556	6.89e-06	0.0275168	0.0102557	0.00729475
2	rs16838854	202975868	2:202975868:GA	G	0.733816	-0.0291199	0.0108411	0.00723	-0.0290523	0.0108411	0.00736625
2	rs183828468	202558179	2:202558179:TA	T	0.992655	0.193509	0.0662918	0.003511	0.177576	0.0662921	0.0073911
2	rs2177086	203021290	2:203021290:GA	G	0.652864	-0.0267547	0.0100996	0.008071	-0.0269896	0.0100996	0.00753245
2	rs6435124	202962358	2:202962358:GC	G	0.488112	0.0266419	0.00960533	0.005543	0.0256454	0.00960536	0.0075873
2	rs1829686	202962946	2:202962946:GT	G	0.487019	0.0266419	0.00961587	0.005595	0.0256462	0.0096159	0.00765183
2	rs13017660	201601452	2:201601452:CT	C	0.346073	0.0460244	0.0102677	7.38e-06	0.0273725	0.0102678	0.0076795
2	rs6435125	202962496	2:202962496:GA	G	0.488143	0.0265446	0.00960394	0.005711	0.0255643	0.00960397	0.00777126
2	rs56935230	202977026	2:202977026:GA	G	0.734586	-0.028914	0.0108533	0.00772	-0.0288337	0.0108533	0.00789165
2	rs6435126	202963102	2:202963102:GA	G	0.486988	0.0264472	0.00957758	0.005756	0.0254386	0.00957761	0.00790626
2	rs9989887	201601871	2:201601871:GA	G	0.345981	0.0459289	0.0102604	7.59e-06	0.0272509	0.0102605	0.00790968
2	rs4675207	202513277	2:202513277:AT	A	0.478657	-0.0300469	0.00959186	0.001733	-0.0254568	0.0095919	0.00795463
2	rs183356463	201512232	2:201512232:GT	G	0.996397	-0.197598	0.0785925	0.01193	-0.20855	0.0785927	0.00796502
2	rs1347692	201297861	2:201297861:CT	C	0.485941	-0.0239854	0.00963007	0.01275	-0.0254858	0.0096301	0.00813369
2	rs16835655	201783635	2:201783635:CT	C	0.980936	-0.104916	0.047827	0.02826	-0.126432	0.0478271	0.00820508
2	rs66723039	202976608	2:202976608:GA	G	0.729997	-0.0287082	0.0108445	0.008115	-0.0286234	0.0108446	0.00830469
2	rs6738605	201600442	2:201600442:CT	C	0.346058	0.0457379	0.0102842	8.69e-06	0.0271302	0.0102842	0.00833872
2	rs28367378	201598863	2:201598863:CG	C	0.231691	0.0360426	0.0117986	0.002252	0.0311116	0.0117987	0.00836737
2	rs7608693	201603737	2:201603737:AG	A	0.345842	0.0458334	0.0102787	8.23e-06	0.0270935	0.0102788	0.00839233
2	rs28568991	201598860	2:201598860:GC	G	0.231706	0.0359461	0.0117889	0.002295	0.0310152	0.011789	0.00851682
2	rs10931967	202527467	2:202527467:AG	A	0.495873	-0.0400931	0.00962083	3.08e-05	-0.0251577	0.00962091	0.00892536
2	rs567887968	202366062	2:202366062:GA	G	0.996982	0.372735	0.133203	0.005138	0.348117	0.133204	0.00896422
2	rs7604058	201575884	2:201575884:TG	T	0.976224	0.11947	0.0486293	0.01402	0.126952	0.0486295	0.00903867
2	rs144212710	202641908	2:202641908:CT	C	0.991038	0.173785	0.0609352	0.004345	0.159065	0.0609355	0.00904412
2	rs34655396	202686408	2:202686408:TG	T	0.969634	0.0764053	0.0325803	0.01902	0.0848748	0.0325804	0.00918501
2	rs115026960	202505214	2:202505214:CT	C	0.985387	-0.106917	0.0493253	0.03019	-0.128352	0.0493254	0.00926401
2	rs13022987	202535033	2:202535033:GA	G	0.917924	0.0609069	0.018195	0.0008156	0.0473371	0.0181951	0.00927801
2	rs4674400	201627814	2:201627814:GA	G	0.896135	-0.0515038	0.0160999	0.001379	-0.0418834	0.0161	0.00928289
2	rs150627108	202087606	2:202087606:CT	C	0.991869	-0.174234	0.0742834	0.019	-0.192929	0.0742837	0.0093991
2	rs75656008	203093011	2:203093011:CT	C	0.922528	-0.0470916	0.0176314	0.007565	-0.0457201	0.0176315	0.00951158
2	rs1561296	201308117	2:201308117:TC	T	0.480705	-0.0232686	0.00959639	0.01532	-0.0248769	0.00959641	0.00953335
2	rs185906875	201157939	2:201157939:CA	C	0.99207	0.176303	0.0668828	0.008389	0.173226	0.0668831	0.0095983
2	rs181453830	202882208	2:202882208:GC	G	0.993548	-0.141679	0.0551719	0.01023	-0.142889	0.055172	0.00960093
2	rs2349731	202522700	2:202522700:TG	T	0.47915	-0.0297378	0.0099711	0.00286	-0.0258056	0.00997114	0.00965282
2	rs2715893	201574835	2:201574835:CA	C	0.066815	-0.0570996	0.022064	0.009656	-0.0570772	0.0220641	0.00968476
2	rs2110692	202185289	2:202185289:TC	T	0.006437	0.305497	0.104972	0.003611	0.270888	0.104973	0.00986417
2	rs10084352	202127717	2:202127717:TC	T	0.961103	-0.0504515	0.0264098	0.05609	-0.0681515	0.0264098	0.00986466
2	rs116191011	201698636	2:201698636:AT	A	0.973976	-0.076881	0.0387074	0.04701	-0.0998253	0.0387075	0.00990966
2	rs182740642	202776696	2:202776696:GT	G	0.998414	-0.43773	0.160201	0.006288	-0.413153	0.160202	0.00991021
2	rs573544881	201991165	2:201991165:CT	C	0.999122	-0.722988	0.292358	0.0134	-0.753695	0.29236	0.00993822
2	rs549694339	202755978	2:202755978:GA	G	0.998922	-0.429246	0.181578	0.01808	-0.468102	0.181579	0.00993858
2	rs6725888	203024744	2:203024744:AG	A	0.649461	-0.0259334	0.0101424	0.01056	-0.02613	0.0101424	0.00998605
2	rs148576521	203030077	2:203030077:AG	A	0.994549	-0.41855	0.162687	0.01009	-0.418659	0.16269	0.0100717
2	rs75057739	202839257	2:202839257:GA	G	0.981167	-0.0744003	0.0337625	0.02755	-0.0867118	0.0337626	0.0102205
2	rs188017323	202159126	2:202159126:CT	C	0.998168	-0.53239	0.191314	0.005389	-0.490334	0.191315	0.0103783
2	rs1861268	202126978	2:202126978:GA	G	0.961072	-0.0500309	0.0264254	0.05832	-0.0677241	0.0264255	0.0103822
2	rs76313353	202112133	2:202112133:TC	T	0.960425	-0.128061	0.0247624	2.32e-07	-0.0634488	0.0247627	0.0103988
2	rs10084426	202127648	2:202127648:AG	A	0.961026	-0.0499258	0.0264149	0.05875	-0.067609	0.026415	0.0104824
2	rs2244004	201491281	2:201491281:TA	T	0.024654	-0.0794762	0.0358998	0.02684	-0.0918599	0.0358998	0.010504
2	rs4381764	202126863	2:202126863:TC	T	0.961056	-0.0498207	0.0263958	0.0591	-0.0675104	0.0263958	0.0105392
2	rs6758167	202125986	2:202125986:TC	T	0.961118	-0.0489802	0.0261781	0.06134	-0.0666834	0.0261781	0.0108562
2	rs1861269	202126938	2:202126938:GA	G	0.961087	-0.0494004	0.0264139	0.06145	-0.0670969	0.0264139	0.0110786
2	rs183084799	202289330	2:202289330:TC	T	0.998568	-0.409925	0.13476	0.002351	-0.342244	0.134761	0.0110966
2	rs2177083	202961665	2:202961665:GA	G	0.49786	0.0257652	0.00959054	0.00722	0.0243504	0.00959057	0.0111171
2	rs189071764	201708283	2:201708283:GA	G	0.995627	-0.29169	0.0911395	0.001372	-0.231378	0.0911401	0.0111263
2	rs12611699	202974099	2:202974099:GA	G	0.730597	-0.0275768	0.010836	0.01093	-0.0275018	0.010836	0.0111487
2	rs143158324	201493300	2:201493300:GT	G	0.997074	-0.269187	0.111395	0.01567	-0.282449	0.111395	0.0112269
2	rs548256353	201852324	2:201852324:GC	G	0.999184	-0.741917	0.30556	0.01518	-0.773769	0.305562	0.0113324
2	rs75482642	201675761	2:201675761:CT	C	0.965799	0.0889262	0.0294971	0.002572	0.0745274	0.0294973	0.0115178
2	rs10804105	201598754	2:201598754:CT	C	0.231506	0.0347878	0.0118123	0.003229	0.0298082	0.0118123	0.0116198
2	rs11690765	202956470	2:202956470:TG	T	0.828072	-0.0330399	0.0128662	0.01023	-0.0324202	0.0128663	0.0117426
2	rs77493825	202124546	2:202124546:AC	A	0.981968	-0.0890498	0.0415144	0.03195	-0.104332	0.0415145	0.0119657
2	rs564000803	202831747	2:202831747:TC	T	0.997074	0.434441	0.167325	0.009421	0.419898	0.167327	0.012092
2	rs6435127	202968938	2:202968938:AG	A	0.726732	-0.0273712	0.0108751	0.01184	-0.0271974	0.0108751	0.0123881
2	rs192983891	202643459	2:202643459:GA	G	0.998614	-0.326562	0.146699	0.02601	-0.365743	0.1467	0.0126618
2	rs112517852	201533052	2:201533052:AC	A	0.967585	-0.0807763	0.0274545	0.003259	-0.0683923	0.0274546	0.0127346
2	rs55902839	202505989	2:202505989:AC	A	0.459301	-0.0273712	0.010111	0.006788	-0.0251873	0.010111	0.0127361
2	rs192672753	202032008	2:202032008:CT	C	0.999014	-0.469684	0.198078	0.01773	-0.493117	0.198079	0.0127922
2	rs2350723	202959246	2:202959246:TC	T	0.829027	-0.0327298	0.0129199	0.0113	-0.0320915	0.01292	0.0129964
2	rs183578700	203095360	2:203095360:GA	G	0.994595	-0.23332	0.0954806	0.01454	-0.237022	0.0954811	0.0130501
2	rs13416187	203025090	2:203025090:TG	T	0.647197	-0.0250102	0.0102171	0.01437	-0.0253004	0.0102171	0.013276
2	rs6435073	202123776	2:202123776:GA	G	0.961072	-0.0477207	0.0264236	0.07092	-0.0654139	0.0264236	0.0133018
2	rs187747427	201466133	2:201466133:TC	T	0.994657	0.240826	0.0909865	0.008125	0.225079	0.090987	0.0133703
2	rs77752826	202124639	2:202124639:TG	T	0.981968	-0.0873023	0.0415006	0.03541	-0.102585	0.0415007	0.0134405
2	rs4675210	202513735	2:202513735:GC	G	0.482784	-0.0281937	0.00957075	0.003221	-0.0236091	0.00957078	0.0136331
2	rs1568535	202955454	2:202955454:GC	G	0.175146	0.0322736	0.0128304	0.01189	0.031635	0.0128305	0.0136779
2	rs35361153	203103998	2:203103998:CA	C	0.989729	0.142194	0.054626	0.00924	0.13453	0.0546262	0.0137878
2	rs2041757	202524626	2:202524626:TC	T	0.767662	0.0401818	0.0115377	0.0004965	0.0284035	0.0115378	0.0138252
2	rs551564203	201363885	2:201363885:GA	G	0.998337	-0.376149	0.127672	0.003217	-0.313714	0.127673	0.0140036
2	rs145012090	201533021	2:201533021:GA	G	0.988066	-0.113729	0.049689	0.02209	-0.122087	0.0496891	0.0140092
2	rs565433473	201378256	2:201378256:AG	A	0.998306	-0.354534	0.125211	0.004633	-0.30749	0.125211	0.0140583
2	rs2540055	201565685	2:201565685:AC	A	0.062873	-0.0536118	0.0214228	0.01233	-0.0525758	0.0214229	0.0141202
2	rs10169154	202516775	2:202516775:TC	T	0.481275	-0.027988	0.00959096	0.003521	-0.0234908	0.009591	0.0143152
2	rs4675212	202513883	2:202513883:TC	T	0.486511	-0.0281937	0.00958596	0.00327	-0.0234375	0.00958599	0.0144864
2	rs112616356	202117853	2:202117853:GC	G	0.960256	-0.0471964	0.0264404	0.07426	-0.0646058	0.0264405	0.0145478
2	rs6738848	202115828	2:202115828:TC	T	0.960286	-0.0470916	0.0264036	0.0745	-0.0645013	0.0264036	0.0145699
2	rs6435071	202115007	2:202115007:CT	C	0.960302	-0.0469868	0.0263866	0.07496	-0.0643998	0.0263866	0.0146618
2	rs10202305	202115453	2:202115453:GA	G	0.960317	-0.0469868	0.0264092	0.07521	-0.064403	0.0264093	0.0147421
2	rs76018306	201328944	2:201328944:GA	G	0.920496	-0.043534	0.0182435	0.01702	-0.0443873	0.0182435	0.0149726
2	rs2278514	201282013	2:201282013:AT	A	0.614275	0.02137	0.00991813	0.03119	0.0241099	0.00991815	0.015062
2	rs113128891	202997218	2:202997218:CT	C	0.99769	-0.345029	0.140733	0.01422	-0.341933	0.140734	0.0151136
2	rs34622419	201562981	2:201562981:AG	A	0.293871	-0.0250102	0.0110291	0.02335	-0.0267794	0.0110291	0.0151797
2	rs6730749	202113698	2:202113698:TC	T	0.959501	-0.0473013	0.0264571	0.0738	-0.0642006	0.0264571	0.0152413
2	rs888011	202521426	2:202521426:TC	T	0.359917	-0.0287082	0.010033	0.004218	-0.0243306	0.010033	0.0153061
2	rs34034634	203104032	2:203104032:GA	G	0.98976	0.140718	0.0548697	0.01033	0.133043	0.0548699	0.0153211
2	rs7570325	202114834	2:202114834:CT	C	0.960071	-0.0465676	0.0264049	0.0778	-0.0639263	0.0264049	0.0154781
2	rs115426543	202027302	2:202027302:AG	A	0.990668	-0.164285	0.0452197	0.0002801	-0.109407	0.0452199	0.0155443
2	rs11674621	201564172	2:201564172:GA	G	0.294672	-0.0249076	0.0110304	0.02394	-0.0266634	0.0110304	0.0156376
2	rs11674297	201563634	2:201563634:CG	C	0.294318	-0.0249076	0.0110343	0.02399	-0.0266492	0.0110343	0.0157299
2	rs3754791	201308540	2:201308540:TA	T	0.608931	0.0207825	0.00980438	0.03403	0.0236771	0.0098044	0.0157376
2	rs12052506	201301871	2:201301871:TC	T	0.591654	0.0207825	0.00978955	0.03376	0.0236376	0.00978957	0.0157538
2	rs2881744	201312797	2:201312797:GC	G	0.622436	-0.0238829	0.00999482	0.01687	-0.0241247	0.00999484	0.0157907
2	rs6712381	202113552	2:202113552:CT	C	0.960271	-0.0463581	0.0264422	0.07957	-0.0637722	0.0264422	0.0158759
2	rs6723016	202507982	2:202507982:TC	T	0.482338	-0.0277824	0.00968217	0.004112	-0.0233057	0.0096822	0.0160813
2	rs192384941	202132099	2:202132099:TC	T	0.997151	0.344653	0.133518	0.009842	0.321308	0.133518	0.0161076
2	rs115584177	201423071	2:201423071:CT	C	0.997752	-0.234204	0.101341	0.02083	-0.243864	0.101341	0.0161121
2	rs12467234	202518845	2:202518845:TC	T	0.519079	-0.0270629	0.00960395	0.004834	-0.0230551	0.00960398	0.016369
2	rs35722187	201285029	2:201285029:CA	C	0.61546	0.0206846	0.00988967	0.03648	0.0237383	0.00988968	0.0163812
2	rs2043767	201300154	2:201300154:CA	C	0.608454	0.0206846	0.00981238	0.03503	0.0235451	0.00981239	0.0164165
2	rs572871787	201346252	2:201346252:AT	A	0.998753	-0.346866	0.140173	0.01334	-0.336232	0.140173	0.0164538
2	rs16838857	202982905	2:202982905:GC	G	0.983939	0.108047	0.0409487	0.008325	0.0980221	0.0409488	0.0166761
2	rs561976412	201813355	2:201813355:GA	G	0.998937	-0.672756	0.293088	0.02171	-0.700666	0.293091	0.0168203
2	rs3754932	202509814	2:202509814:TC	T	0.4832	-0.0272684	0.00954053	0.004261	-0.0227918	0.00954056	0.0168972
2	rs1595404	201297856	2:201297856:TC	T	0.606591	0.0205866	0.00979896	0.03565	0.0233972	0.00979897	0.0169531
2	rs6735028	201562553	2:201562553:AG	A	0.294025	-0.0246001	0.0110353	0.0258	-0.0263423	0.0110354	0.016983
2	rs188836549	201821587	2:201821587:GA	G	0.991854	-0.151637	0.0722749	0.0359	-0.172491	0.0722751	0.0170054
2	rs145197146	201417879	2:201417879:TC	T	0.981922	0.077609	0.0381611	0.04198	0.0909501	0.0381612	0.0171575
2	rs142128726	201416792	2:201416792:CT	C	0.995057	0.237125	0.0936268	0.01132	0.223061	0.0936272	0.0171984
2	rs4675209	202513615	2:202513615:TC	T	0.497906	-0.0270629	0.00959236	0.004783	-0.0228321	0.00959239	0.017302
2	rs6736935	201369055	2:201369055:GA	G	0.978349	0.0787188	0.0376509	0.03655	0.0895277	0.037651	0.0174147
2	rs192912344	202339706	2:202339706:CT	C	0.998599	-0.399433	0.139697	0.004246	-0.331718	0.139697	0.0175707
2	rs11683039	202389730	2:202389730:CT	C	0.986526	-0.105138	0.0534761	0.04929	-0.126953	0.0534762	0.0175966
2	rs4675208	202513608	2:202513608:GT	G	0.503865	-0.0270629	0.00960282	0.004829	-0.0227563	0.00960285	0.0178003
2	rs13013990	201620091	2:201620091:CT	C	0.949692	0.0796426	0.027745	0.004098	0.0657228	0.0277452	0.0178459
2	rs148878576	201450962	2:201450962:CG	C	0.981768	0.0761274	0.0379221	0.0447	0.0894131	0.0379222	0.0183834
2	rs3769446	201309547	2:201309547:TC	T	0.608362	0.0201947	0.00980084	0.03935	0.0230549	0.00980085	0.018656
2	rs559083301	201534701	2:201534701:AG	A	0.999353	0.61578	0.256849	0.01651	0.602339	0.25685	0.0190218
2	rs183816698	202503680	2:202503680:GA	G	0.99535	-0.139032	0.0701634	0.04753	-0.164348	0.0701635	0.019162
2	rs12464359	201154165	2:201154165:TC	T	0.936803	0.0460244	0.0209939	0.02836	0.0491741	0.020994	0.0191656
2	rs2243822	201565450	2:201565450:GT	G	0.708531	0.0241071	0.0110372	0.02895	0.0258393	0.0110372	0.019227
2	rs6435063	201562255	2:201562255:TC	T	0.29384	-0.0240878	0.011053	0.02931	-0.025853	0.0110531	0.0193362
2	rs2540052	201568999	2:201568999:CT	C	0.063305	-0.0508723	0.0213973	0.01743	-0.0499151	0.0213974	0.0196602
2	rs113679725	201867629	2:201867629:AG	A	0.985879	-0.15059	0.039762	0.0001523	-0.0924509	0.0397622	0.0200668
2	rs115086614	202961445	2:202961445:GA	G	0.991654	-0.167	0.0625436	0.007582	-0.145389	0.0625438	0.0200936
2	rs530096913	202239575	2:202239575:AT	A	0.999399	-0.499556	0.231272	0.03077	-0.536731	0.231273	0.0202993
2	rs79531326	202619885	2:202619885:GA	G	0.929319	-0.0461487	0.0193567	0.01712	-0.0449193	0.0193567	0.0203084
2	rs2349729	202521624	2:202521624:AG	A	0.508054	-0.0265493	0.00959268	0.005646	-0.0222473	0.00959271	0.0203847
2	rs182747885	201176915	2:201176915:AG	A	0.992501	-0.134675	0.0641556	0.0358	-0.148414	0.0641558	0.0207045
2	rs112612256	201834976	2:201834976:GA	G	0.987003	-0.152336	0.0406393	0.0001779	-0.0935284	0.0406395	0.0213681
2	rs77666495	202017372	2:202017372:AG	A	0.986372	-0.155952	0.0411492	0.0001507	-0.0946121	0.0411495	0.0214919
2	rs116677067	202789153	2:202789153:GA	G	0.991916	0.175297	0.0703023	0.01265	0.161253	0.0703026	0.021808
2	rs183527112	202229012	2:202229012:CG	C	0.99866	-0.389346	0.17285	0.02429	-0.395729	0.17285	0.0220542
2	rs10203872	202236826	2:202236826:TC	T	0.005282	0.331244	0.129212	0.01036	0.295735	0.129213	0.0220943
2	rs76426266	202154772	2:202154772:CT	C	0.992362	-0.22502	0.0772011	0.00356	-0.176412	0.0772016	0.0223077
2	rs36057115	202902796	2:202902796:AG	A	0.984001	-0.0888312	0.039367	0.02404	-0.089956	0.0393671	0.0223094
2	rs2348113	201568369	2:201568369:GC	G	0.063613	-0.0498207	0.0213864	0.01983	-0.0488592	0.0213865	0.0223372
2	rs13012609	202157090	2:202157090:AG	A	0.947382	0.0804734	0.0238567	0.000743	0.0544157	0.0238568	0.0225527
2	rs4674064	201298741	2:201298741:AG	A	0.617755	0.0189199	0.00980892	0.05375	0.0223615	0.00980893	0.0226248
2	rs17467532	201659576	2:201659576:CG	C	0.961426	-0.10948	0.0238668	4.49e-06	-0.0544083	0.023867	0.0226289
2	rs140217344	202130350	2:202130350:CT	C	0.998568	-0.391562	0.142586	0.00603	-0.32459	0.142587	0.0228197
2	rs186941482	201302599	2:201302599:AT	A	0.996135	-0.179964	0.0873352	0.03934	-0.19875	0.0873354	0.0228637
2	rs33976811	202902857	2:202902857:AT	A	0.977117	-0.0607059	0.0298875	0.04224	-0.0679278	0.0298875	0.0230393
2	rs7584026	202525551	2:202525551:CT	C	0.765722	0.0379699	0.0114344	0.000898	0.0259572	0.0114344	0.0232023
2	rs62179508	201175868	2:201175868:CT	C	0.999122	-0.353252	0.164799	0.03207	-0.372077	0.164799	0.0239605
2	rs188252413	202387013	2:202387013:GC	G	0.997721	-0.279978	0.108016	0.009542	-0.243631	0.108017	0.0241019
2	rs187176162	201553431	2:201553431:CT	C	0.995688	-0.206655	0.0992775	0.03738	-0.223633	0.0992778	0.0242845
2	rs7593403	202523677	2:202523677:TC	T	0.427164	-0.0323166	0.0099799	0.001203	-0.022478	0.00997995	0.0243024
2	rs17468765	202520720	2:202520720:CT	C	0.983554	-0.0951902	0.046235	0.03951	-0.104132	0.0462351	0.0243074
2	rs12989211	202467120	2:202467120:CA	C	0.981706	0.114489	0.0450434	0.01103	0.101245	0.0450436	0.024594
2	rs193062289	202674444	2:202674444:CT	C	0.998445	-0.285684	0.126749	0.0242	-0.28458	0.126749	0.0247538
2	rs187181276	201265756	2:201265756:GA	G	0.996104	-0.180084	0.0886612	0.04224	-0.198788	0.0886614	0.0249543
2	rs568621766	201406890	2:201406890:GA	G	0.999353	-0.486296	0.211517	0.0215	-0.474239	0.211518	0.0249561
2	rs138160016	203143946	2:203143946:CT	C	0.994426	-0.202851	0.0939839	0.0309	-0.20989	0.0939843	0.0255329
2	rs186562482	202129518	2:202129518:CA	C	0.998691	-0.393339	0.144923	0.006645	-0.323271	0.144923	0.0257052
2	rs770127774	201865320	2:201865320:TA	T	0.999646	0.995508	0.431601	0.02108	0.960933	0.431603	0.0259855
2	rs189369042	202854025	2:202854025:CA	C	0.994333	-0.188984	0.0830297	0.02284	-0.184522	0.08303	0.0262595
2	rs576902744	202694385	2:202694385:GA	G	0.997367	0.303285	0.132933	0.02252	0.29515	0.132934	0.0264
2	rs191195976	201514982	2:201514982:AG	A	0.998907	0.34833	0.147311	0.01805	0.326989	0.147311	0.026438
2	rs41423249	202867522	2:202867522:TC	T	0.72838	-0.0228593	0.0106655	0.03209	-0.0236454	0.0106655	0.0266241
2	rs114139284	202197682	2:202197682:CA	C	0.986865	-0.162166	0.0422562	0.0001242	-0.0935834	0.0422565	0.0267839
2	rs12990298	201291110	2:201291110:AG	A	0.598183	0.018331	0.0098063	0.06158	0.0217142	0.00980631	0.0268073
2	rs2110738	202509606	2:202509606:CA	C	0.494318	-0.0237805	0.00957858	0.01304	-0.0211626	0.0095786	0.0271498
2	rs187743353	202307030	2:202307030:CT	C	0.978442	0.10652	0.0419914	0.01119	0.092651	0.0419916	0.0273547
2	rs200225300	202520905	2:202520905:GA	G	0.998691	-0.349132	0.171947	0.04231	-0.378594	0.171948	0.0276798
2	rs72922054	201313233	2:201313233:TG	T	0.99421	0.163224	0.0682207	0.01673	0.150042	0.0682209	0.0278529
2	rs1437777	201292651	2:201292651:TG	T	0.615599	0.0181346	0.00980713	0.06444	0.0215374	0.00980714	0.028085
2	rs7594798	201443484	2:201443484:TC	T	0.955374	0.0538251	0.0258645	0.03743	0.0566268	0.0258645	0.0285707
2	rs577187727	202932668	2:202932668:CG	C	0.997428	0.229126	0.101735	0.02431	0.222594	0.101735	0.0286711
2	rs2349076	202228415	2:202228415:TC	T	0.005297	0.318817	0.129623	0.01391	0.283358	0.129624	0.0288151
2	rs10183613	202540662	2:202540662:CA	C	0.786187	-0.0077298	0.0118274	0.5134	-0.02585	0.0118274	0.0288442
2	rs2028201	201303010	2:201303010:GT	G	0.617077	0.0180364	0.009801	0.06573	0.0214204	0.00980101	0.0288503
2	rs12052740	202526353	2:202526353:TC	T	0.919726	0.0524027	0.0179921	0.003585	0.0393061	0.0179921	0.0289161
2	rs12693958	202961958	2:202961958:CT	C	0.282892	0.0244975	0.0106167	0.02103	0.0231104	0.0106167	0.029496
2	rs112657718	201864298	2:201864298:CT	C	0.984817	-0.141564	0.0384635	0.0002328	-0.0836655	0.0384637	0.0296168
2	rs188244772	202524202	2:202524202:AG	A	0.998814	-0.203096	0.0853629	0.01735	-0.185581	0.085363	0.0297038
2	rs531924848	202680085	2:202680085:TC	T	0.998168	-0.321446	0.157765	0.0416	-0.342841	0.157765	0.0297724
2	rs7582299	203150993	2:203150993:TC	T	0.752279	0.0215658	0.0112545	0.05534	0.0244545	0.0112545	0.0297903
2	rs115699540	202028017	2:202028017:TG	T	0.995673	-0.263445	0.093286	0.004742	-0.202484	0.0932865	0.0299642
2	rs141482683	201502760	2:201502760:AG	A	0.997151	-0.240163	0.115924	0.03829	-0.251486	0.115924	0.0300516
2	rs7572505	203152355	2:203152355:GA	G	0.752341	0.0215658	0.0112665	0.0556	0.0244287	0.0112665	0.0301385
2	rs4674036	201270538	2:201270538:AG	A	0.435463	-0.0190809	0.00971617	0.04955	-0.021053	0.00971619	0.0302502
2	rs10931917	201608368	2:201608368:GA	G	0.39866	0.0381625	0.00987112	0.0001106	0.0213859	0.00987118	0.0302731
2	rs76851774	202817322	2:202817322:GA	G	0.907977	0.0379699	0.0177681	0.0326	0.0384544	0.0177681	0.030446
2	rs116087707	201774974	2:201774974:GA	G	0.998337	0.411049	0.184641	0.026	0.398279	0.184641	0.0310027
2	rs192379266	202214440	2:202214440:CT	C	0.997459	-0.250515	0.127682	0.04976	-0.275371	0.127682	0.0310299
2	rs574314291	202455940	2:202455940:CT	C	0.999215	-0.507664	0.201224	0.01164	-0.4339	0.201225	0.0310611
2	rs11684485	201606722	2:201606722:TC	T	0.397213	0.0380662	0.00987974	0.0001167	0.0212494	0.0098798	0.0314929
2	rs576491013	202990349	2:202990349:CT	C	0.99866	0.38635	0.176754	0.02883	0.379976	0.176755	0.0315761
2	rs11676345	201204576	2:201204576:GT	G	0.985956	-0.0911289	0.0351939	0.009616	-0.0756496	0.0351939	0.0315943
2	rs7605374	201270256	2:201270256:TC	T	0.435463	-0.018979	0.00975054	0.0516	-0.0209511	0.00975055	0.0316573
2	rs13025464	201610645	2:201610645:TC	T	0.398445	0.0379699	0.00986646	0.0001189	0.0211918	0.00986652	0.0317259
2	rs80265198	203101839	2:203101839:GA	G	0.991592	-0.142947	0.0625715	0.02234	-0.134393	0.0625717	0.0317281
2	rs10931918	201609120	2:201609120:AG	A	0.396766	0.0379699	0.00986328	0.0001183	0.0211797	0.00986334	0.031768
2	rs2278515	201282338	2:201282338:TC	T	0.595504	-0.0196926	0.00974074	0.04321	-0.0208861	0.00974075	0.0320168
2	rs56004049	201607572	2:201607572:GA	G	0.397552	0.0379699	0.00986009	0.0001177	0.0211415	0.00986015	0.0320224
2	rs544399793	201558140	2:201558140:AC	A	0.997536	-0.279185	0.137751	0.04269	-0.295015	0.137752	0.0322226
2	rs2348119	201610167	2:201610167:CT	C	0.398706	0.0378737	0.00985297	0.0001211	0.0210974	0.00985303	0.0322569
2	rs115406434	201195696	2:201195696:CT	C	0.985494	-0.0895965	0.0345973	0.009606	-0.0740608	0.0345973	0.0323023
2	rs7582287	201603720	2:201603720:CT	C	0.381321	0.0391246	0.00997353	8.75e-05	0.0212894	0.0099736	0.0327959
2	rs10188735	201603884	2:201603884:AG	A	0.381183	0.0390284	0.00995975	8.91e-05	0.0211972	0.00995982	0.0333142
2	rs2540051	201571143	2:201571143:GA	G	0.807407	0.0265446	0.0128127	0.03829	0.0272662	0.0128128	0.033333
2	rs10804107	201607030	2:201607030:AC	A	0.291022	0.0259601	0.01075	0.01574	0.0228588	0.01075	0.0334704
2	rs77028341	202142991	2:202142991:CT	C	0.955051	-0.113393	0.0236913	1.7e-06	-0.0502822	0.0236915	0.0338064
2	rs547551444	202901151	2:202901151:GC	G	0.999045	0.399112	0.191472	0.03712	0.406182	0.191472	0.0338915
2	rs2715892	201572564	2:201572564:AT	A	0.806745	0.0257652	0.0129189	0.04611	0.0273808	0.0129189	0.0340536
2	rs10804106	201606967	2:201606967:TC	T	0.291007	0.0258627	0.0107454	0.01609	0.0227614	0.0107454	0.0341543
2	rs557880366	202352076	2:202352076:TC	T	0.998676	-0.36687	0.184044	0.04622	-0.389539	0.184045	0.0342983
2	rs138701192	202640441	2:202640441:TC	T	0.98745	0.113239	0.04745	0.01701	0.100411	0.0474501	0.0343324
2	rs10931991	202964026	2:202964026:GA	G	0.282861	0.0240095	0.0106364	0.02399	0.0225054	0.0106364	0.0343551
2	rs10931916	201607187	2:201607187:AT	A	0.39729	0.0376811	0.00985527	0.0001316	0.0208356	0.00985534	0.0345028
2	rs10165231	201603933	2:201603933:GT	G	0.381167	0.038836	0.00995529	9.58e-05	0.0210202	0.00995536	0.0347336
2	rs557344714	201237004	2:201237004:TG	T	0.996551	-0.190797	0.0928925	0.03998	-0.196119	0.0928926	0.0347517
2	rs138352040	202179770	2:202179770:TG	T	0.954928	-0.113505	0.0239321	2.11e-06	-0.0505139	0.0239324	0.0347987
2	rs2160316	202885167	2:202885167:TC	T	0.61081	0.0193123	0.00989367	0.05094	0.0208684	0.00989369	0.034922
2	rs199854050	201949547	2:201949547:GT	G	0.988004	0.302177	0.140253	0.0312	0.295787	0.140255	0.0349517
2	rs182238541	201228063	2:201228063:CT	C	0.994302	0.166446	0.0707602	0.01866	0.149215	0.0707604	0.0349677
2	rs1370557	201281522	2:201281522:TC	T	0.435664	-0.0184695	0.00970974	0.05715	-0.0204626	0.00970975	0.0350802
2	rs189320481	202748226	2:202748226:GA	G	0.997074	0.252702	0.118232	0.03257	0.249128	0.118232	0.0351083
2	rs3769449	201279641	2:201279641:AG	A	0.436957	-0.0184695	0.00973741	0.05786	-0.020462	0.00973742	0.0356081
2	rs562246311	203009449	2:203009449:TC	T	0.997659	-0.238892	0.116209	0.03981	-0.244102	0.116209	0.0356807
2	rs192844068	202577757	2:202577757:GC	G	0.997413	0.23127	0.104976	0.02759	0.220467	0.104977	0.0357157
2	rs10165359	201604037	2:201604037:GA	G	0.381121	0.0387398	0.00994566	9.81e-05	0.0208802	0.00994573	0.0357808
2	rs72936690	202950994	2:202950994:CT	C	0.990453	-0.0958503	0.0495058	0.05285	-0.103883	0.0495058	0.03587
2	rs16838864	202986369	2:202986369:CT	C	0.943486	-0.0428031	0.0205789	0.03753	-0.0430787	0.0205789	0.036319
2	rs12623702	202885506	2:202885506:AG	A	0.61178	0.0194104	0.00992889	0.05059	0.0207739	0.0099289	0.0364148
2	rs144075032	203006468	2:203006468:GA	G	0.994487	-0.20016	0.0984303	0.042	-0.20587	0.0984306	0.0364807
2	rs530906060	202280976	2:202280976:AC	A	0.998676	-0.376732	0.147147	0.01046	-0.307409	0.147148	0.036697
2	rs192466639	201462961	2:201462961:TA	T	0.996689	-0.191039	0.0946038	0.04345	-0.196869	0.094604	0.0374358
2	rs6723854	203012063	2:203012063:CA	C	0.502156	-0.0202027	0.00959846	0.03531	-0.0199731	0.00959848	0.0374462
2	rs546583186	201516010	2:201516010:AG	A	0.999507	-0.488901	0.207081	0.01823	-0.430877	0.207082	0.0374606
2	rs12105229	201607421	2:201607421:TC	T	0.290268	0.0254728	0.0107661	0.01798	0.0223692	0.0107661	0.0377328
2	rs1521878	202953264	2:202953264:CG	C	0.917462	0.0419094	0.0177207	0.01803	0.0368116	0.0177207	0.0377718
2	rs7605938	202523866	2:202523866:AG	A	0.920095	0.0525925	0.0195842	0.007243	0.0406708	0.0195842	0.0378282
2	rs181916356	202139215	2:202139215:TA	T	0.998629	-0.366148	0.14329	0.01061	-0.297353	0.143291	0.0379706
2	rs115875600	201631993	2:201631993:CT	C	0.997321	-0.204813	0.101853	0.04434	-0.211314	0.101853	0.0380153
2	rs1477031	202884393	2:202884393:GA	G	0.393363	-0.0188771	0.00983961	0.05505	-0.0203993	0.00983962	0.0381553
2	rs951183	201604436	2:201604436:TC	T	0.381213	0.038355	0.00994103	0.0001142	0.0205166	0.00994109	0.0390346
2	rs12693923	201604441	2:201604441:TC	T	0.381213	0.038355	0.00994323	0.0001146	0.0205166	0.00994329	0.039078
2	rs66742316	201867262	2:201867262:TC	T	0.992285	0.169743	0.0719652	0.01834	0.148392	0.0719655	0.0392088
2	rs2348118	201605195	2:201605195:GA	G	0.381491	0.038355	0.00995578	0.0001169	0.0205191	0.00995584	0.0393016
2	rs190895839	202379602	2:202379602:CG	C	0.998783	-0.288616	0.1541	0.06108	-0.31759	0.1541	0.0393095
2	rs184163329	202399171	2:202399171:TC	T	0.996628	-0.188621	0.0928778	0.04227	-0.191085	0.0928779	0.0396499
2	rs116444800	202971415	2:202971415:AT	A	0.943286	-0.0422814	0.0205324	0.03947	-0.0422223	0.0205324	0.0397469
2	rs951185	201604623	2:201604623:GA	G	0.381352	0.0382587	0.00993937	0.0001185	0.0204216	0.00993943	0.0399173
2	rs75240296	202350302	2:202350302:GC	G	0.99207	-0.201137	0.0739182	0.006507	-0.151517	0.0739186	0.0403858
2	rs138455111	203122365	2:203122365:CT	C	0.99344	-0.135247	0.0638755	0.03423	-0.130874	0.0638757	0.0404738
2	rs140414243	202348185	2:202348185:TC	T	0.992023	-0.198085	0.0737417	0.007227	-0.150738	0.0737421	0.0409414
2	rs112257290	201868305	2:201868305:GA	G	0.954712	-0.110261	0.0243909	6.17e-06	-0.0497764	0.0243911	0.041275
2	rs151206272	202738225	2:202738225:GA	G	0.993024	0.15555	0.0640762	0.0152	0.130686	0.0640764	0.0413967
2	rs558482290	202238472	2:202238472:TC	T	0.998522	-0.357961	0.143234	0.01245	-0.291699	0.143235	0.0416991
2	rs541340186	202714616	2:202714616:CT	C	0.998429	-0.374403	0.195027	0.05489	-0.396991	0.195028	0.0417947
2	rs951184	201604640	2:201604640:AG	A	0.381121	0.0380662	0.0099447	0.0001293	0.020227	0.00994476	0.041958
2	rs10183537	202842351	2:202842351:AG	A	0.439067	0.02137	0.00971321	0.0278	0.0197302	0.00971322	0.0422271
2	rs4673219	202842367	2:202842367:GC	G	0.441946	0.02137	0.00971943	0.0279	0.0197151	0.00971944	0.0425177
2	rs6735008	202981021	2:202981021:TC	T	0.629242	0.0205866	0.00979045	0.03549	0.0198586	0.00979046	0.0425229
2	rs186583521	201280740	2:201280740:AG	A	0.998629	-0.362693	0.172036	0.03501	-0.348563	0.172036	0.0427542
2	rs530934305	201521461	2:201521461:CG	C	0.997536	-0.266704	0.137465	0.05236	-0.278292	0.137465	0.0429236
2	rs893356	201276639	2:201276639:GA	G	0.439652	-0.0177567	0.00975294	0.06866	-0.0197275	0.00975295	0.0431015
2	rs10202052	203136519	2:203136519:GT	G	0.753342	0.0199987	0.0112539	0.07556	0.0227327	0.0112539	0.0433844
2	rs10197006	201314326	2:201314326:TC	T	0.517601	0.0175452	0.00958754	0.06725	0.0193631	0.00958755	0.0434237
2	rs6708948	202980521	2:202980521:AG	A	0.629196	0.0204887	0.00979025	0.03637	0.019764	0.00979026	0.0435146
2	rs145857237	202473032	2:202473032:AG	A	0.998676	-0.339256	0.133357	0.01096	-0.268872	0.133357	0.043781
2	rs576496500	203013876	2:203013876:CT	C	0.997813	-0.322964	0.164967	0.05026	-0.332427	0.164968	0.0438942
2	rs4673220	202842399	2:202842399:AG	A	0.441823	0.0211742	0.00969441	0.02895	0.0195192	0.00969442	0.0440673
2	rs11899004	202114026	2:202114026:GA	G	0.832676	-0.00631993	0.0135574	0.6411	-0.0272643	0.0135574	0.044322
2	rs2348121	201610584	2:201610584:TC	T	0.290437	0.0247902	0.0107752	0.02141	0.0216434	0.0107752	0.0445768
2	rs148096570	202541099	2:202541099:AG	A	0.997706	0.25936	0.119055	0.02937	0.23883	0.119056	0.0448521
2	rs2881834	201605250	2:201605250:TC	T	0.381136	0.0377774	0.00996658	0.0001504	0.0199334	0.00996664	0.0454988
2	rs10180195	202839315	2:202839315:TC	T	0.439714	0.0208805	0.00964005	0.03031	0.0192693	0.00964007	0.0456223
2	rs10221828	202850729	2:202850729:AG	A	0.918556	-0.0432207	0.022341	0.05304	-0.0446541	0.022341	0.0456353
2	rs11889144	203138997	2:203138997:TC	T	0.753188	0.0198026	0.0112869	0.07935	0.0225543	0.011287	0.0456885
2	rs115543352	203020166	2:203020166:CA	C	0.996859	-0.175664	0.0743602	0.01816	-0.148545	0.0743603	0.0457555
2	rs562390341	202191199	2:202191199:GC	G	0.998599	-0.358391	0.14588	0.01402	-0.290997	0.145881	0.0460687
2	rs143855252	201769647	2:201769647:AG	A	0.990314	-0.0770971	0.0470786	0.1015	-0.0937481	0.0470786	0.046447
2	rs11686850	202508499	2:202508499:GA	G	0.495873	-0.0216323	0.00962853	0.02466	-0.0191452	0.00962855	0.0467696
2	rs144932607	202191639	2:202191639:TA	T	0.995581	-0.250643	0.0949338	0.008286	-0.188477	0.0949342	0.0471065
2	rs570949211	202283105	2:202283105:CT	C	0.99903	-0.436182	0.237276	0.06602	-0.470382	0.237277	0.0474323
2	rs190257691	202140518	2:202140518:CT	C	0.998291	0.254565	0.117909	0.03085	0.233549	0.117909	0.047618
2	rs13026642	202842117	2:202842117:GA	G	0.442747	0.0207825	0.00967677	0.03174	0.0191025	0.00967678	0.048375
2	rs192331608	202694384	2:202694384:CT	C	0.99615	0.246469	0.123422	0.04583	0.243552	0.123423	0.0484597
2	rs35631410	202020081	2:202020081:CT	C	0.98939	0.150487	0.0659896	0.02258	0.1301	0.0659898	0.0486654
2	rs12613642	201292753	2:201292753:AG	A	0.631444	-0.0183677	0.00989551	0.06343	-0.0194938	0.00989552	0.0488425
2	rs114866956	202355144	2:202355144:AG	A	0.99729	-0.177573	0.100297	0.07665	-0.197237	0.100298	0.0492384
2	rs12693955	202841545	2:202841545:GA	G	0.442793	0.0206846	0.00967938	0.0326	0.0190216	0.0096794	0.0493954
2	rs139286738	201843484	2:201843484:CT	C	0.996705	-0.17352	0.0742618	0.01946	-0.14588	0.0742619	0.0494832
2	rs114970801	202016220	2:202016220:AG	A	0.955544	-0.0218367	0.0224031	0.3297	-0.0439856	0.0224031	0.0496028
2	rs188503802	202188842	2:202188842:TG	T	0.995411	-0.244878	0.0935188	0.008832	-0.18353	0.0935192	0.0497056
2	rs142449244	202879337	2:202879337:GA	G	0.991176	-0.0926637	0.0521999	0.07587	-0.102439	0.0522	0.0497131
2	rs7572113	201571624	2:201571624:CG	C	0.915953	0.0401818	0.0195651	0.04	0.0383929	0.0195651	0.0497259
2	rs184992181	202394418	2:202394418:CT	C	0.993656	-0.208871	0.0763946	0.006255	-0.149752	0.076395	0.0499679
2	rs143937873	201991937	2:201991937:AG	A	0.989082	-0.0747235	0.0469651	0.1116	-0.0919431	0.0469652	0.0502668
2	rs10169230	201605500	2:201605500:GT	G	0.375701	0.0375848	0.00999119	0.0001687	0.0195353	0.00999126	0.0505554
2	rs139204402	201308231	2:201308231:CG	C	0.998091	0.225461	0.124504	0.07016	0.242417	0.124504	0.0515272
2	rs2349077	202234003	2:202234003:AG	A	0.992301	-0.199061	0.0763036	0.009086	-0.148494	0.076304	0.0516445
2	rs147076387	201428023	2:201428023:CT	C	0.98862	-0.084578	0.044423	0.05692	-0.0864234	0.044423	0.0517191
2	rs546238445	201308877	2:201308877:AG	A	0.999138	-0.384634	0.191161	0.04421	-0.371402	0.191161	0.0520315
2	rs114835820	201172755	2:201172755:GC	G	0.983847	-0.0829469	0.0344983	0.0162	-0.0670146	0.0344983	0.052071
2	rs2043766	201300132	2:201300132:TG	T	0.565368	0.0154796	0.00963932	0.1083	0.0187242	0.00963932	0.0520789
2	rs2289196	201305086	2:201305086:AG	A	0.564552	0.015578	0.00967033	0.1072	0.0187788	0.00967034	0.0521492
2	rs4674061	201298366	2:201298366:AG	A	0.579027	0.015578	0.00968684	0.1078	0.0188055	0.00968685	0.0522161
2	rs17476817	202839466	2:202839466:CT	C	0.488482	0.0198026	0.00957375	0.0386	0.0185788	0.00957377	0.0523072
2	rs555235950	203002367	2:203002367:GA	G	0.99729	-0.197841	0.0998867	0.04763	-0.193744	0.0998868	0.0524244
2	rs140920143	201217433	2:201217433:GA	G	0.998891	-0.316219	0.168334	0.06031	-0.326479	0.168334	0.0524445
2	rs146694827	202574348	2:202574348:CA	C	0.999061	-0.36788	0.207668	0.07648	-0.402536	0.207668	0.0525786
2	rs13026677	202842164	2:202842164:GA	G	0.448399	0.0204887	0.00968787	0.03444	0.0187767	0.00968788	0.0526033
2	rs138263594	202703688	2:202703688:GA	G	0.984894	0.084525	0.0440166	0.05482	0.0852618	0.0440166	0.052741
2	rs114757903	201267653	2:201267653:AG	A	0.984493	0.0788112	0.0413757	0.05681	0.0801113	0.0413758	0.0528444
2	rs79368171	202879443	2:202879443:GA	G	0.970588	0.0685928	0.0333366	0.03963	0.0645403	0.0333366	0.0528655
2	rs547288530	201740693	2:201740693:TC	T	0.998645	0.374525	0.174366	0.03172	0.337512	0.174367	0.0529116
2	rs35131253	203090231	2:203090231:GA	G	0.879581	0.0227395	0.0146572	0.1208	0.02836	0.0146572	0.0530042
2	rs116282060	202766602	2:202766602:CT	C	0.99458	-0.222394	0.115366	0.05389	-0.22304	0.115367	0.0531975
2	rs151080343	201719116	2:201719116:GA	G	0.991146	-0.0880665	0.0532956	0.09845	-0.102964	0.0532957	0.0533664
2	rs62193860	202842397	2:202842397:GA	G	0.565707	-0.0205089	0.0097535	0.03549	-0.0188345	0.00975351	0.0534765
2	rs77017327	202039776	2:202039776:CG	C	0.953449	-0.104916	0.023022	5.18e-06	-0.0444101	0.0230222	0.0537298
2	rs4674068	201306139	2:201306139:AG	A	0.565537	0.0153811	0.0096457	0.1108	0.0185951	0.0096457	0.0538781
2	rs13000658	203094903	2:203094903:TC	T	0.879566	0.022544	0.0145898	0.1223	0.028115	0.0145898	0.0539753
2	rs143351645	202575375	2:202575375:CT	C	0.995673	-0.152802	0.0906729	0.09195	-0.174725	0.090673	0.0539823
2	rs2160317	202839319	2:202839319:CT	C	0.56312	-0.0202027	0.00965771	0.03645	-0.0186042	0.00965773	0.0540607
2	rs183570150	201375629	2:201375629:AG	A	0.995627	-0.128629	0.0723042	0.07524	-0.13926	0.0723042	0.0541011
2	rs10171996	201605890	2:201605890:GA	G	0.374777	0.0373921	0.00999635	0.0001836	0.0192478	0.00999641	0.0541708
2	rs12470529	203125598	2:203125598:GA	G	0.880382	0.022935	0.0146237	0.1168	0.028154	0.0146237	0.0542005
2	rs13009467	203099696	2:203099696:GA	G	0.879597	0.022544	0.0146132	0.1229	0.0281323	0.0146132	0.0542132
2	rs34066516	203110630	2:203110630:AG	A	0.880397	0.022935	0.0146077	0.1164	0.0281037	0.0146077	0.0543675
2	rs182176973	203024422	2:203024422:GA	G	0.990715	0.0767758	0.046489	0.09864	0.0894386	0.046489	0.0543717
2	rs554330424	201503155	2:201503155:AG	A	0.998768	-0.273516	0.148667	0.0658	-0.285781	0.148668	0.0545702
2	rs774208479	202566428	2:202566428:TC	T	0.999692	0.426248	0.26798	0.1117	0.515112	0.26798	0.0545801
2	rs75845449	201595343	2:201595343:AT	A	0.9338	0.0413339	0.0188017	0.02792	0.03614	0.0188018	0.0545856
2	rs35689601	203128816	2:203128816:TG	T	0.750616	0.0185273	0.0112435	0.09939	0.0216045	0.0112435	0.0546679
2	rs77385322	201192667	2:201192667:AG	A	0.862719	-0.026344	0.013683	0.05419	-0.0262897	0.013683	0.0546886
2	rs17469690	202674436	2:202674436:AG	A	0.794687	-0.0335568	0.0125075	0.007298	-0.0240092	0.0125076	0.0549119
2	rs186597153	201385750	2:201385750:CT	C	0.997613	-0.210968	0.103705	0.04192	-0.198932	0.103705	0.0550795
2	rs144860476	203148154	2:203148154:CT	C	0.990283	0.0802888	0.0464112	0.08364	0.08898	0.0464112	0.0552112
2	rs6435101	202608133	2:202608133:GA	G	0.955205	0.0446865	0.0230694	0.05274	0.0442271	0.0230695	0.0552216
2	rs13018692	202840672	2:202840672:GA	G	0.449384	0.0200967	0.00965196	0.03733	0.0184929	0.00965198	0.0553686
2	rs10168978	201605459	2:201605459:CA	C	0.374869	0.0371994	0.0099984	0.0001988	0.0191462	0.00999846	0.0555029
2	rs181394476	202230358	2:202230358:CT	C	0.998029	0.301733	0.154717	0.05115	0.29621	0.154718	0.0555541
2	rs72932620	202816996	2:202816996:GA	G	0.951263	-0.0519251	0.0239494	0.03015	-0.0458346	0.0239495	0.0556453
2	rs34802236	203105244	2:203105244:TG	T	0.880952	0.0228372	0.0146408	0.1188	0.0280189	0.0146408	0.0556517
2	rs80189340	203060700	2:203060700:CA	C	0.878842	0.0224462	0.0146274	0.1249	0.0279826	0.0146274	0.0557453
2	rs733365	201257203	2:201257203:CT	C	0.580166	0.0160702	0.00975126	0.09935	0.0186538	0.00975127	0.0557525
2	rs12053565	202620834	2:202620834:TC	T	0.986588	-0.219276	0.113664	0.05371	-0.217391	0.113665	0.0558041
2	rs12998820	202839768	2:202839768:AC	A	0.449353	0.0199987	0.00962807	0.03779	0.0184069	0.00962808	0.0559021
2	rs12468228	203123917	2:203123917:CT	C	0.880413	0.0227395	0.0146493	0.1206	0.0279762	0.0146493	0.0561682
2	rs2715902	201575480	2:201575480:CT	C	0.868663	0.0304322	0.0161944	0.06022	0.0309079	0.0161944	0.0563203
2	rs34746021	203058623	2:203058623:CT	C	0.878796	0.0223484	0.0146563	0.1273	0.0279646	0.0146563	0.0563874
2	rs1009608	202839429	2:202839429:CT	C	0.44284	0.0199987	0.00962304	0.03769	0.0183574	0.00962305	0.0564371
2	rs12992456	203109601	2:203109601:GA	G	0.880428	0.0226417	0.0146138	0.1213	0.0278527	0.0146138	0.0566603
2	rs12987090	201302839	2:201302839:AG	A	0.578965	0.0152826	0.00969105	0.1148	0.01847	0.00969106	0.056666
2	rs34978940	203123337	2:203123337:GC	G	0.880443	0.0226417	0.0146334	0.1218	0.0278665	0.0146334	0.0568706
2	rs13012978	203148394	2:203148394:CT	C	0.977379	-0.0481404	0.0308123	0.1182	-0.0586739	0.0308124	0.0568801
2	rs111462179	202153376	2:202153376:GA	G	0.992978	-0.0998203	0.0613103	0.1035	-0.116724	0.0613103	0.0569329
2	rs115781991	202424156	2:202424156:CT	C	0.98899	-0.151986	0.0459778	0.0009476	-0.0875011	0.045978	0.0570264
2	rs12467584	203118136	2:203118136:GA	G	0.880443	0.0226417	0.014653	0.1223	0.0278805	0.014653	0.0570782
2	rs34823131	203058861	2:203058861:AG	A	0.87878	0.0222506	0.0146496	0.1288	0.0278665	0.0146496	0.0571455
2	rs71425923	203057846	2:203057846:TC	T	0.878565	0.0221528	0.0146157	0.1296	0.027794	0.0146157	0.0572168
2	rs575544741	201266156	2:201266156:GA	G	0.998352	-0.25515	0.131118	0.05166	-0.24925	0.131118	0.0573082
2	rs12995131	203053731	2:203053731:TC	T	0.879381	0.0221528	0.0146691	0.131	0.0278494	0.0146691	0.0576294
2	rs71425922	203057788	2:203057788:AT	A	0.878765	0.0221528	0.0146272	0.1299	0.0277684	0.0146272	0.0576421
2	rs13024221	203058233	2:203058233:TC	T	0.87858	0.0222506	0.0146803	0.1296	0.0278625	0.0146803	0.057702
2	rs148385168	202228538	2:202228538:GA	G	0.997937	0.293416	0.152854	0.05491	0.290004	0.152854	0.0577933
2	rs76044896	202282012	2:202282012:AG	A	0.992347	-0.192614	0.0756283	0.01087	-0.143375	0.0756287	0.0579895
2	rs116507565	202720464	2:202720464:GA	G	0.998337	-0.341364	0.171703	0.0468	-0.324963	0.171704	0.0584137
2	rs17448436	201462331	2:201462331:CT	C	0.968817	-0.0497156	0.0287438	0.0837	-0.0543778	0.0287439	0.0585169
2	rs34512611	203072956	2:203072956:AG	A	0.879627	0.0219572	0.014615	0.133	0.0276196	0.014615	0.0587833
2	rs10171534	201605629	2:201605629:CT	C	0.37356	0.0371031	0.0100092	0.0002098	0.0189116	0.0100092	0.0588363
2	rs1474266	203047872	2:203047872:GT	G	0.87955	0.022055	0.0147028	0.1336	0.027755	0.0147028	0.0590614
2	rs114638321	202832954	2:202832954:GA	G	0.980428	0.088194	0.0432174	0.04128	0.0815464	0.0432175	0.0591759
2	rs369291965	202474974	2:202474974:GA	G	0.997259	0.239489	0.111908	0.03235	0.210968	0.111908	0.0594041
2	rs562674580	201395145	2:201395145:AG	A	0.999584	-0.57093	0.282093	0.04298	-0.531561	0.282094	0.0595188
2	rs79087762	202709647	2:202709647:GA	G	0.938128	0.0501226	0.0219888	0.02264	0.0414214	0.0219889	0.0596001
2	rs3769459	201234572	2:201234572:TG	T	0.951663	-0.0473013	0.0232642	0.04203	-0.0438188	0.0232642	0.0596293
2	rs56080528	202710867	2:202710867:GA	G	0.937974	0.0500275	0.0219309	0.02254	0.0412845	0.0219309	0.0597715
2	rs13383137	203069265	2:203069265:CT	C	0.87875	0.022055	0.0146384	0.1319	0.0275515	0.0146384	0.0598177
2	rs35203945	203072980	2:203072980:GA	G	0.879627	0.0218593	0.0146435	0.1355	0.0275438	0.0146436	0.0599785
2	rs114902443	202162905	2:202162905:GA	G	0.988959	-0.102033	0.0668085	0.1267	-0.12566	0.0668086	0.0599859
2	rs3769825	202111380	2:202111380:AG	A	0.468078	0.0496469	0.00963844	2.59e-07	0.0181209	0.00963855	0.0601017
2	rs35862681	203056774	2:203056774:TC	T	0.879366	0.0218593	0.0146435	0.1355	0.0275258	0.0146436	0.0601459
2	rs747825795	203005801	2:203005801:GA	G	0.999569	0.51432	0.282859	0.06902	0.531619	0.28286	0.0601841
2	rs574830055	201740145	2:201740145:CT	C	0.999384	-0.364995	0.217161	0.09281	-0.407952	0.217161	0.0603038
2	rs13004819	201289756	2:201289756:CT	C	0.507114	-0.0160278	0.0096213	0.09574	-0.0180736	0.00962131	0.0603135
2	rs34618158	203029268	2:203029268:GA	G	0.97239	-0.0428031	0.0280928	0.1276	-0.0526999	0.0280928	0.0606657
2	rs4581881	201616355	2:201616355:GC	G	0.284925	0.0235212	0.0107696	0.02896	0.0201958	0.0107696	0.0607582
2	rs369271928	201902925	2:201902925:TC	T	0.998014	-0.363412	0.169765	0.0323	-0.317948	0.169766	0.0610867
2	rs883999	201203110	2:201203110:TC	T	0.862581	-0.0257281	0.0136991	0.06037	-0.0256429	0.0136992	0.0612262
2	rs35052652	203049055	2:203049055:GA	G	0.87955	0.0217615	0.0146712	0.138	0.0274615	0.0146712	0.0612349
2	rs74564262	202890022	2:202890022:CT	C	0.959147	0.0456424	0.024687	0.06448	0.046149	0.024687	0.0615719
2	rs553874753	202484017	2:202484017:AG	A	0.995735	-0.162637	0.0982746	0.09794	-0.183683	0.0982748	0.0616122
2	rs17860418	202122715	2:202122715:TG	T	0.970973	-0.038429	0.0303002	0.2047	-0.056622	0.0303002	0.0616647
2	rs1317493	203059454	2:203059454:CG	C	0.583231	-0.0171462	0.00970756	0.07735	-0.0181377	0.00970757	0.0617058
2	rs35529205	203048364	2:203048364:TC	T	0.879566	0.0217615	0.0147084	0.139	0.0274618	0.0147084	0.0618905
2	rs529885164	201292811	2:201292811:GC	G	0.999153	-0.36788	0.189894	0.05271	-0.354532	0.189895	0.0619026
2	rs565158878	201551065	2:201551065:AG	A	0.999199	0.438771	0.21072	0.03732	0.393229	0.210721	0.0620251
2	rs149079750	201985815	2:201985815:TC	T	0.992978	-0.0921153	0.0565942	0.1036	-0.105601	0.0565942	0.0620496
2	rs547147215	201173017	2:201173017:GA	G	0.997844	-0.283292	0.155852	0.06911	-0.290477	0.155852	0.0623505
2	rs34189321	203036920	2:203036920:AT	A	0.87955	0.0217615	0.0147382	0.1398	0.0274615	0.0147382	0.0624222
2	rs376064321	202503822	2:202503822:AT	A	0.99806	-0.232941	0.139131	0.09408	-0.25921	0.139131	0.0624538
2	rs35422973	203054151	2:203054151:AG	A	0.879381	0.0216636	0.0146867	0.1402	0.0273602	0.0146867	0.062474
2	rs35579826	203134428	2:203134428:CT	C	0.880705	0.022055	0.0146346	0.1318	0.0272377	0.0146346	0.0627187
2	rs295111	201235887	2:201235887:CT	C	0.050785	0.0463109	0.023149	0.04544	0.0430797	0.023149	0.0627479
2	rs35799550	203040955	2:203040955:CT	C	0.879427	0.0216636	0.0147089	0.1408	0.0273611	0.0147089	0.062862
2	rs16838527	202832094	2:202832094:CT	C	0.915537	-0.046882	0.022143	0.03424	-0.0411407	0.0221431	0.0631767
2	rs10931992	203066419	2:203066419:CT	C	0.742054	-0.0215301	0.0112026	0.05462	-0.0208058	0.0112026	0.0632785
2	rs6435132	203038063	2:203038063:CT	C	0.640761	-0.0173496	0.0101439	0.0872	-0.0188392	0.0101439	0.0632825
2	rs7571295	202972592	2:202972592:TG	T	0.629858	0.019018	0.00983834	0.05323	0.0182654	0.00983835	0.0633746
2	rs78412932	201229063	2:201229063:GA	G	0.951601	-0.0466724	0.0232722	0.04491	-0.043201	0.0232723	0.0634064
2	rs183025222	202447225	2:202447225:CA	C	0.99749	-0.220023	0.128287	0.08633	-0.238057	0.128287	0.0635028
2	rs78703800	202614123	2:202614123:CT	C	0.987003	-0.213565	0.114059	0.06115	-0.211647	0.11406	0.0635142
2	rs71425921	203051374	2:203051374:AG	A	0.879489	0.0214679	0.0146531	0.1429	0.0271667	0.0146531	0.063741
2	rs12693954	202839971	2:202839971:TC	T	0.443194	0.0194104	0.00961262	0.04346	0.0178024	0.00961263	0.0640286
2	rs12693953	202839865	2:202839865:GA	G	0.44324	0.0194104	0.00961812	0.04358	0.0178024	0.00961813	0.0641805
2	rs139504624	202370043	2:202370043:AC	A	0.97219	-0.00190181	0.0307598	0.9507	0.0568928	0.0307598	0.0643737
2	rs181113868	201627440	2:201627440:CT	C	0.993856	-0.191282	0.0664943	0.004019	-0.122953	0.0664946	0.0644474
2	rs17651413	202968809	2:202968809:AG	A	0.879581	0.0274206	0.0150358	0.0682	0.0277989	0.0150359	0.0644806
2	rs6435072	202115796	2:202115796:GT	G	0.873822	-0.00652122	0.0147544	0.6585	-0.0272115	0.0147544	0.0651399
2	rs10188867	202855855	2:202855855:GA	G	0.921789	-0.0463581	0.0240241	0.05365	-0.0442969	0.0240241	0.065205
2	rs3769481	201173620	2:201173620:AG	A	0.951247	-0.0456252	0.0231366	0.04861	-0.0426548	0.0231366	0.0652405
2	rs566977168	202647075	2:202647075:AG	A	0.999369	-0.364995	0.203245	0.07252	-0.374665	0.203245	0.0652685
2	rs141143312	201920898	2:201920898:GT	G	0.993856	0.0634442	0.0643406	0.3241	0.118502	0.0643406	0.0655057
2	rs2882325	202838874	2:202838874:TC	T	0.552248	0.0201947	0.0096755	0.03687	0.0178198	0.00967551	0.0655132
2	rs76076953	202200730	2:202200730:GA	G	0.998106	0.450438	0.236077	0.05639	0.434678	0.236079	0.0655859
2	rs192577855	202157724	2:202157724:GA	G	0.992901	-0.0962907	0.0614802	0.1173	-0.113103	0.0614802	0.0658168
2	rs142700671	201611055	2:201611055:AG	A	0.999091	-0.287016	0.164417	0.08087	-0.302258	0.164417	0.0660091
2	rs140001745	201199831	2:201199831:TC	T	0.95134	-0.0461487	0.0234238	0.04882	-0.0430529	0.0234239	0.0660632
2	rs7600060	202700046	2:202700046:GA	G	0.337635	0.0206846	0.0103971	0.04665	0.0191043	0.0103971	0.0661409
2	rs139966191	202379573	2:202379573:AC	A	0.995996	-0.114626	0.0722657	0.1127	-0.132653	0.0722658	0.0664119
2	rs10497860	201272705	2:201272705:AG	A	0.564952	-0.0164343	0.00963511	0.08807	-0.0176843	0.00963512	0.0664459
2	rs183468860	202803303	2:202803303:AG	A	0.998291	-0.230042	0.122335	0.06005	-0.224409	0.122335	0.0665979
2	rs116002494	202317060	2:202317060:CT	C	0.986341	-0.0959604	0.043041	0.02578	-0.0789467	0.0430411	0.0666219
2	rs6717044	203070067	2:203070067:CT	C	0.587558	-0.0167393	0.00969965	0.08439	-0.0177834	0.00969966	0.0667428
2	rs115786595	201572967	2:201572967:AG	A	0.990314	-0.0893778	0.05605	0.1108	-0.10272	0.0560501	0.0668554
2	rs147279970	201833578	2:201833578:GA	G	0.990037	0.0761274	0.0486857	0.1179	0.0891246	0.0486858	0.0671589
2	rs553887201	201310187	2:201310187:AG	A	0.992578	-0.10625	0.0644125	0.09904	-0.117728	0.0644125	0.0675921
2	rs139940094	202577991	2:202577991:CT	C	0.998352	-0.324623	0.165605	0.04997	-0.302504	0.165606	0.067752
2	rs3754790	201311772	2:201311772:GC	G	0.583908	0.0146915	0.009741	0.1315	0.017786	0.009741	0.0678667
2	rs77249938	202112138	2:202112138:CT	C	0.975146	-0.119121	0.0314008	0.0001485	-0.0573035	0.031401	0.0680169
2	rs138259529	201586467	2:201586467:AC	A	0.991546	-0.158527	0.0926484	0.08707	-0.168819	0.0926487	0.0684338
2	rs62196472	203080294	2:203080294:CT	C	0.587558	-0.0166376	0.00971709	0.08686	-0.0176817	0.0097171	0.0688132
2	rs17656903	202971035	2:202971035:CG	C	0.879674	0.0268367	0.0149564	0.07276	0.0272128	0.0149564	0.068839
2	rs139221868	203034238	2:203034238:GT	G	0.99886	-0.277468	0.159897	0.08269	-0.290565	0.159898	0.0691876
2	rs150293215	202945981	2:202945981:AT	A	0.997937	-0.249359	0.131277	0.0575	-0.23852	0.131277	0.0692291
2	rs146571701	201511715	2:201511715:AG	A	0.999322	-0.321032	0.185627	0.08373	-0.337236	0.185628	0.069258
2	rs185223108	202451200	2:202451200:GA	G	0.996427	-0.122394	0.0833738	0.1421	-0.151243	0.0833738	0.0696722
2	rs77446939	201294937	2:201294937:AG	A	0.964844	0.04095	0.0261317	0.1171	0.0473958	0.0261317	0.0697198
2	rs192680	201228890	2:201228890:TC	T	0.050755	0.0452601	0.0231817	0.05089	0.042028	0.0231817	0.069835
2	rs185838694	201520567	2:201520567:GT	G	0.998937	-0.280773	0.147119	0.05633	-0.266666	0.147119	0.0698962
2	rs576238752	202673167	2:202673167:CT	C	0.996258	-0.150474	0.0975384	0.1229	-0.176656	0.0975385	0.0701198
2	rs7616	202242307	2:202242307:CG	C	0.93782	-0.020713	0.0221351	0.3494	-0.0400855	0.0221351	0.070149
2	rs184107674	202028490	2:202028490:CT	C	0.997844	-0.298271	0.124539	0.01662	-0.225529	0.124539	0.0701541
2	rs58100125	203040744	2:203040744:GC	G	0.640868	-0.0170444	0.0102725	0.09707	-0.018573	0.0102725	0.070602
2	rs192366970	202308013	2:202308013:CT	C	0.99749	-0.166527	0.102578	0.1045	-0.185386	0.102578	0.0707201
2	rs3754931	203103401	2:203103401:GA	G	0.584478	-0.0163327	0.00970079	0.09225	-0.0175239	0.0097008	0.0708493
2	rs7605819	202135031	2:202135031:CT	C	0.970326	-0.0363528	0.0299222	0.2244	-0.0540212	0.0299222	0.0710139
2	rs34364949	203053279	2:203053279:TC	T	0.972174	-0.040822	0.0279679	0.1444	-0.0504907	0.0279679	0.0710269
2	rs539716127	202218446	2:202218446:GA	G	0.998414	-0.235722	0.149065	0.1138	-0.268534	0.149065	0.071631
2	rs56248252	201580573	2:201580573:CG	C	0.992501	0.13837	0.0646122	0.03223	0.116369	0.0646123	0.0716975
2	rs4675272	203086729	2:203086729:GC	G	0.587635	-0.0164343	0.00970493	0.09038	-0.0174784	0.00970494	0.0717061
2	rs10172238	201606140	2:201606140:GA	G	0.360148	0.0362355	0.01013	0.0003475	0.0182425	0.0101301	0.0717302
2	rs181062207	201232109	2:201232109:TC	T	0.987373	0.0770536	0.0445252	0.08353	0.0801166	0.0445252	0.071963
2	rs139370467	202164538	2:202164538:TC	T	0.993317	-0.0917864	0.0588758	0.119	-0.105819	0.0588758	0.0722851
2	rs190927819	202387965	2:202387965:CG	C	0.99692	0.233252	0.112953	0.03892	0.202906	0.112954	0.0724363
2	rs56243480	202989742	2:202989742:GA	G	0.713613	0.0184291	0.0106057	0.08227	0.0190513	0.0106057	0.0724421
2	rs295112	201236017	2:201236017:TC	T	0.050724	0.045069	0.023196	0.05202	0.0416651	0.023196	0.0724594
2	rs296769	201234882	2:201234882:TC	T	0.050708	0.0449734	0.0231605	0.05216	0.041569	0.0231606	0.0726828
2	rs74942105	203131529	2:203131529:GA	G	0.962658	-0.0444745	0.0247262	0.07207	-0.044357	0.0247263	0.0728259
2	rs13408143	202118567	2:202118567:AG	A	0.832307	-0.00250313	0.0131383	0.8489	-0.0234901	0.0131383	0.0737892
2	rs3769816	203084111	2:203084111:GA	G	0.587604	-0.0163327	0.00972282	0.09299	-0.0173768	0.00972283	0.0739026
2	rs41271457	202009983	2:202009983:GA	G	0.991115	0.133919	0.0637057	0.03554	0.113839	0.0637058	0.0739468
2	rs147125887	201903947	2:201903947:GA	G	0.99284	-0.0841428	0.0560498	0.1333	-0.100141	0.0560498	0.0739961
2	rs7602825	202523547	2:202523547:AG	A	0.178765	0.0129162	0.0128866	0.3162	0.023009	0.0128866	0.0741802
2	rs159430	201234787	2:201234787:GC	G	0.050693	0.0447821	0.0231782	0.05335	0.0413772	0.0231782	0.0742329
2	rs191865177	201638965	2:201638965:CT	C	0.991146	0.0712038	0.0514286	0.1662	0.0918083	0.0514286	0.0742355
2	rs295121	201241935	2:201241935:AG	A	0.050724	0.0447821	0.0231792	0.05336	0.0413782	0.0231792	0.0742382
2	rs142256634	203038746	2:203038746:CT	C	0.991192	0.0966729	0.0551193	0.07945	0.0983388	0.0551193	0.0744061
2	rs16834221	201593014	2:201593014:AG	A	0.906544	0.0389322	0.0167015	0.01975	0.0297826	0.0167015	0.0745495
2	rs573923184	203106648	2:203106648:TG	T	0.997274	-0.205918	0.0940536	0.02857	-0.1677	0.0940537	0.0745829
2	rs2049192	203009372	2:203009372:TC	T	0.710887	0.0182328	0.0105562	0.08413	0.0187982	0.0105562	0.0749497
2	rs113623048	202755538	2:202755538:GA	G	0.99883	-0.324623	0.192074	0.09101	-0.341808	0.192074	0.0751478
2	rs35468542	203052947	2:203052947:GA	G	0.879396	0.0206846	0.014665	0.1584	0.0260916	0.014665	0.075211
2	rs62196482	203110213	2:203110213:GA	G	0.587188	-0.0163327	0.00976142	0.09429	-0.0173652	0.00976142	0.0752455
2	rs6435141	203126757	2:203126757:TC	T	0.418725	0.0163654	0.00976431	0.09373	0.0173675	0.00976432	0.0752946
2	rs12621080	203110615	2:203110615:CT	C	0.58708	-0.016231	0.00971712	0.09485	-0.0172777	0.00971713	0.0753928
2	rs192605626	202274836	2:202274836:CA	C	0.995488	0.212851	0.100923	0.03494	0.179377	0.100923	0.075508
2	rs2049191	203009452	2:203009452:CT	C	0.710887	0.0182328	0.0105861	0.08501	0.0187982	0.0105861	0.0757758
2	rs77924895	202951672	2:202951672:TA	T	0.954204	-0.0410303	0.0228714	0.07282	-0.040601	0.0228714	0.0758674
2	rs568219416	202382341	2:202382341:CG	C	0.998737	0.423829	0.223966	0.05844	0.397484	0.223967	0.0759398
2	rs113279507	203145272	2:203145272:CG	C	0.963335	-0.0443699	0.0249392	0.07522	-0.0442412	0.0249393	0.0760699
2	rs2049193	203009333	2:203009333:GA	G	0.71081	0.0181346	0.0105558	0.0858	0.0187	0.0105558	0.0764706
2	rs295126	201226852	2:201226852:CA	C	0.05114	0.0441126	0.0231159	0.05635	0.040892	0.023116	0.0768947
2	rs6715602	202113779	2:202113779:CT	C	0.832692	-0.00280393	0.0134284	0.8346	-0.0237491	0.0134284	0.0769652
2	rs142907970	201620877	2:201620877:TC	T	0.997136	-0.161813	0.107538	0.1324	-0.189958	0.107538	0.0773239
2	rs2083118	201335727	2:201335727:GA	G	0.0334	-0.0516091	0.0302974	0.08849	-0.053491	0.0302974	0.0774748
2	rs113987962	202133157	2:202133157:CT	C	0.970188	-0.0351092	0.0298805	0.24	-0.0527442	0.0298805	0.0775349
2	rs78404560	202251534	2:202251534:CT	C	0.98534	-0.0903624	0.040758	0.02662	-0.0719045	0.0407581	0.0777021
2	rs553490563	202835426	2:202835426:CT	C	0.999399	-0.344182	0.203104	0.09015	-0.358127	0.203105	0.0778557
2	rs145810585	201750901	2:201750901:AG	A	0.991885	-0.0781778	0.0533475	0.1428	-0.0940406	0.0533476	0.077936
2	rs2540059	201561017	2:201561017:GA	G	0.810471	0.0203907	0.0133231	0.1259	0.0234794	0.0133232	0.078019
2	rs13401994	202134144	2:202134144:GT	G	0.971189	-0.0343844	0.0299536	0.251	-0.0527676	0.0299536	0.0781289
2	rs4675231	202704137	2:202704137:TC	T	0.337743	0.0196065	0.010378	0.05886	0.0182816	0.010378	0.0781425
2	rs72934682	202893966	2:202893966:TG	T	0.805775	-0.0201007	0.012215	0.09985	-0.0214969	0.012215	0.0784274
2	rs17592552	201176071	2:201176071:CT	C	0.95134	-0.0439519	0.0231508	0.05763	-0.040728	0.0231509	0.0785365
2	rs67067836	201182065	2:201182065:CT	C	0.951278	-0.0439519	0.0231564	0.05769	-0.0407208	0.0231564	0.0786605
2	rs111805800	203047034	2:203047034:GA	G	0.962889	-0.044579	0.0251083	0.07582	-0.044146	0.0251083	0.0787092
2	rs72932639	202827853	2:202827853:TC	T	0.958531	-0.0558299	0.0257223	0.02997	-0.0452155	0.0257223	0.0787767
2	rs295131	201230274	2:201230274:AG	A	0.050755	0.0441126	0.0231684	0.05691	0.0407097	0.0231684	0.078897
2	rs12989712	202106291	2:202106291:CT	C	0.980243	0.0881024	0.0371812	0.01781	0.0652336	0.0371812	0.0793487
2	rs79898606	202977861	2:202977861:GA	G	0.991885	-0.0953002	0.0520519	0.06712	-0.0913029	0.0520519	0.0794179
2	rs531275911	201204097	2:201204097:CT	C	0.998383	-0.245134	0.136319	0.07214	-0.239113	0.13632	0.0794193
2	rs530468067	202337493	2:202337493:AT	A	0.997475	-0.155835	0.100771	0.122	-0.176622	0.100771	0.0796514
2	rs11884301	201358423	2:201358423:CT	C	0.445196	-0.0196926	0.00964133	0.0411	-0.0168858	0.00964134	0.0798773
2	rs56116031	202524879	2:202524879:TG	T	0.898968	-0.0124775	0.0157013	0.4268	-0.0274761	0.0157013	0.0801312
2	rs13022208	203137466	2:203137466:AG	A	0.972636	-0.0396768	0.0283262	0.1613	-0.0495304	0.0283262	0.0803647
2	rs6755897	202120520	2:202120520:TC	T	0.917801	-0.0154183	0.018754	0.411	-0.0327784	0.018754	0.0804965
2	rs295130	201229984	2:201229984:TC	T	0.050816	0.0439212	0.0231532	0.05783	0.0404621	0.0231532	0.0805366
2	rs11680601	202918306	2:202918306:CG	C	0.81797	0.0224462	0.0124937	0.0724	0.021821	0.0124938	0.0807151
2	rs115480799	201707728	2:201707728:CT	C	0.991161	-0.161343	0.061488	0.008691	-0.107382	0.0614882	0.0807441
2	rs72934680	202893965	2:202893965:AG	A	0.805775	-0.0198966	0.0121887	0.1026	-0.0212719	0.0121887	0.080949
2	rs76301495	202793860	2:202793860:GA	G	0.994379	-0.198085	0.113928	0.08209	-0.198713	0.113928	0.0811257
2	rs186970819	201613592	2:201613592:GA	G	0.995288	-0.148268	0.0954146	0.1202	-0.16636	0.0954147	0.0812381
2	rs187986164	203081859	2:203081859:AC	A	0.998768	-0.209857	0.116767	0.0723	-0.203391	0.116767	0.0815345
2	rs9807938	202135840	2:202135840:AT	A	0.970126	-0.0344879	0.0299487	0.2495	-0.0521052	0.0299487	0.0818919
2	rs72938521	202966342	2:202966342:GA	G	0.97741	-0.0495054	0.0315481	0.1166	-0.0548262	0.0315481	0.0822352
2	rs555604295	202283113	2:202283113:GC	G	0.997598	-0.158644	0.102147	0.1204	-0.177445	0.102147	0.0823605
2	rs186009766	202242042	2:202242042:CT	C	0.992347	-0.182842	0.0767606	0.01722	-0.133229	0.0767609	0.082629
2	rs74383937	201760162	2:201760162:TC	T	0.978919	0.0859942	0.045245	0.05735	0.0785272	0.0452451	0.0826355
2	rs66515236	201191522	2:201191522:CT	C	0.95154	-0.0442654	0.0233542	0.05804	-0.0405106	0.0233542	0.0828086
2	rs13402616	202119767	2:202119767:TC	T	0.917786	-0.0152152	0.0187584	0.4173	-0.0325327	0.0187584	0.0828641
2	rs572258564	201634160	2:201634160:CT	C	0.998783	0.313934	0.169755	0.06441	0.294329	0.169756	0.0829469
2	rs188045445	202527844	2:202527844:GC	G	0.997444	0.21632	0.109408	0.04802	0.18965	0.109408	0.0830209
2	rs115205045	202713676	2:202713676:TG	T	0.968571	-0.0418642	0.0296168	0.1575	-0.0513212	0.0296168	0.0831242
2	rs539361716	202691020	2:202691020:AG	A	0.995796	-0.141448	0.094101	0.1328	-0.162999	0.0941011	0.0832426
2	rs4675248	202880230	2:202880230:AG	A	0.40077	-0.015723	0.00980752	0.1089	-0.0169618	0.00980753	0.0837263
2	rs146658284	202192892	2:202192892:GC	G	0.99535	-0.0958503	0.0648337	0.1393	-0.112072	0.0648337	0.0838799
2	rs71424274	201802967	2:201802967:GA	G	0.979227	0.090389	0.0468813	0.05385	0.0810389	0.0468814	0.0838817
2	rs370702387	202825109	2:202825109:GT	G	0.996782	0.185732	0.0995648	0.06212	0.172072	0.099565	0.0839458
2	rs35560638	201963622	2:201963622:GC	G	0.990206	0.136452	0.0675784	0.04347	0.116754	0.0675786	0.0840453
2	rs73989731	202974032	2:202974032:CA	C	0.875654	0.0254728	0.0149652	0.08873	0.0258468	0.0149652	0.084145
2	rs871949	202937284	2:202937284:GA	G	0.819941	0.0224462	0.0124362	0.07109	0.0214756	0.0124363	0.0841943
2	rs144716904	201401979	2:201401979:TC	T	0.996597	-0.222269	0.121485	0.06731	-0.209759	0.121485	0.0842366
2	rs80087882	201379864	2:201379864:GA	G	0.904712	-0.026652	0.0152222	0.07997	-0.0262823	0.0152222	0.0842447
2	rs556008215	202876349	2:202876349:AC	A	0.997398	0.399179	0.235551	0.09014	0.406546	0.235552	0.0843609
2	rs114598021	202740473	2:202740473:CT	C	0.992039	-0.103584	0.0518686	0.04582	-0.0895146	0.0518686	0.0843844
2	rs777590334	201491937	2:201491937:GA	G	0.999707	-0.669431	0.410096	0.1026	-0.707353	0.410096	0.0845553
2	rs4674194	201445152	2:201445152:CT	C	0.461087	-0.0149106	0.00958503	0.1198	-0.0165221	0.00958503	0.084755
2	rs6743901	202113728	2:202113728:AC	A	0.832707	-0.00110061	0.0128041	0.9315	-0.0220696	0.0128041	0.0847728
2	rs6729962	201597760	2:201597760:GA	G	0.937342	0.0373921	0.0189413	0.04837	0.0326347	0.0189413	0.0848997
2	rs35627330	201643601	2:201643601:GA	G	0.990114	0.126104	0.0625011	0.04363	0.107669	0.0625013	0.084949
2	rs871950	202937398	2:202937398:CA	C	0.819387	0.0224462	0.0124591	0.07161	0.0214619	0.0124591	0.0849632
2	rs62196483	203110368	2:203110368:GC	G	0.587173	-0.015723	0.00972695	0.106	-0.0167555	0.00972696	0.0849634
2	rs3769479	201175831	2:201175831:TA	T	0.95114	-0.0430119	0.0231716	0.06342	-0.0399081	0.0231716	0.0850181
2	rs149316756	201754646	2:201754646:AG	A	0.991746	-0.0764492	0.0532112	0.1508	-0.0916343	0.0532113	0.0850542
2	rs295127	201227189	2:201227189:AG	A	0.050662	0.0433468	0.0231949	0.06165	0.0399409	0.023195	0.0850756
2	rs116171754	202620968	2:202620968:GT	G	0.994256	-0.12477	0.080228	0.1199	-0.138023	0.080228	0.0853638
2	rs7593110	203044909	2:203044909:AC	A	0.582707	-0.015723	0.00972138	0.1058	-0.0167053	0.00972139	0.085723
2	rs842938	201404694	2:201404694:CT	C	0.538836	0.0149871	0.0095847	0.1179	0.0164648	0.0095847	0.0858289
2	rs139963465	201789393	2:201789393:AG	A	0.9921	-0.0772051	0.0536979	0.1505	-0.0921798	0.0536979	0.0860456
2	rs4513273	203042344	2:203042344:AG	A	0.582799	-0.0158246	0.00975051	0.1046	-0.016732	0.00975052	0.0861596
2	rs78406491	201970981	2:201970981:TC	T	0.99575	-0.225396	0.0957481	0.01857	-0.164231	0.0957484	0.0863031
2	rs3820883	201221350	2:201221350:AT	A	0.951401	-0.0431163	0.023219	0.06332	-0.039817	0.0232191	0.086374
2	rs726357	202841043	2:202841043:GT	G	0.451417	0.0180364	0.00963384	0.06118	0.0165054	0.00963385	0.0866624
2	rs66595224	201915351	2:201915351:CG	C	0.981029	0.0891092	0.0394341	0.02384	0.0675499	0.0394342	0.0867166
2	rs147407052	202366760	2:202366760:CT	C	0.992562	0.147816	0.0678945	0.02947	0.116254	0.0678947	0.0868467
2	rs150010515	202816550	2:202816550:GA	G	0.94923	-0.0454159	0.0235653	0.05395	-0.0403497	0.0235653	0.0868504
2	rs949533	202918252	2:202918252:TC	T	0.187573	-0.0219389	0.01247	0.07852	-0.0213435	0.01247	0.0869718
2	rs9646830	202537740	2:202537740:CA	C	0.479658	-0.0320068	0.00973027	0.001004	-0.0166186	0.00973032	0.0876523
2	rs55806535	202936631	2:202936631:TC	T	0.819018	0.0221528	0.0124126	0.07431	0.0211911	0.0124126	0.0877813
2	rs6720399	202917767	2:202917767:AG	A	0.186742	-0.0218367	0.0124376	0.07914	-0.0212308	0.0124376	0.0878261
2	rs56050800	203005051	2:203005051:AT	A	0.71332	0.0174469	0.0105722	0.09889	0.0180396	0.0105722	0.0879488
2	rs60584169	202976418	2:202976418:CG	C	0.8753	0.0250828	0.0149135	0.09259	0.0254379	0.0149135	0.0880636
2	rs113038858	202779476	2:202779476:AC	A	0.99866	-0.306525	0.189141	0.1051	-0.322594	0.189141	0.0880879
2	rs144037630	202056504	2:202056504:TG	T	0.998075	0.357744	0.195338	0.06704	0.333074	0.195339	0.0881747
2	rs116117049	203052352	2:203052352:TC	T	0.989775	0.0680324	0.0445927	0.1271	0.0759717	0.0445928	0.0884413
2	rs534941681	202281499	2:202281499:AC	A	0.998814	-0.346583	0.22159	0.1178	-0.377516	0.22159	0.0884433
2	rs62195618	202994084	2:202994084:GA	G	0.713104	0.0174469	0.0106101	0.1001	0.0180536	0.0106101	0.0888392
2	rs13004353	201313988	2:201313988:TC	T	0.55077	0.0144944	0.00964516	0.1329	0.0164098	0.00964517	0.0888783
2	rs12615092	202893107	2:202893107:GA	G	0.81449	0.022935	0.0125839	0.06837	0.0214007	0.012584	0.0890113
2	rs12053387	201586410	2:201586410:GA	G	0.98859	-0.144448	0.0902549	0.1095	-0.15332	0.0902552	0.0893681
2	rs767044583	202867012	2:202867012:AG	A	0.999553	-0.444726	0.284802	0.1184	-0.483702	0.284803	0.0894372
2	rs4672866	201485649	2:201485649:TG	T	0.673899	0.0163654	0.0102284	0.1096	0.0173669	0.0102284	0.0895258
2	rs191704948	201398782	2:201398782:GC	G	0.997998	0.119648	0.0926985	0.1968	0.15732	0.0926985	0.0896744
2	rs142482722	202142807	2:202142807:CT	C	0.992624	-0.0760175	0.0549961	0.1669	-0.0933025	0.0549962	0.0897859
2	rs114606255	201709128	2:201709128:GA	G	0.996705	-0.154084	0.0949954	0.1048	-0.161142	0.0949955	0.0898264
2	rs56301718	202995286	2:202995286:AC	A	0.713289	0.0173486	0.0105969	0.1016	0.0179555	0.0105969	0.0901869
2	rs189405963	201879096	2:201879096:GT	G	0.998753	0.29267	0.166947	0.07959	0.282692	0.166947	0.0903986
2	rs557166666	203023451	2:203023451:AT	A	0.997059	-0.189467	0.0901496	0.03558	-0.152649	0.0901498	0.0904016
2	rs10804120	202523607	2:202523607:AT	A	0.940884	0.0524027	0.0225926	0.02037	0.0381876	0.0225927	0.0909772
2	rs3845798	202994338	2:202994338:TC	T	0.713074	0.0173486	0.0106278	0.1026	0.0179553	0.0106278	0.0911304
2	rs187507316	201804553	2:201804553:AG	A	0.996089	-0.185727	0.116276	0.1102	-0.196305	0.116276	0.0913606
2	rs186291028	202991027	2:202991027:CT	C	0.994734	0.146694	0.0809118	0.06983	0.136566	0.0809119	0.0914421
2	rs116034134	201626047	2:201626047:AG	A	0.997521	0.221542	0.126311	0.07944	0.213182	0.126311	0.0914586
2	rs35537724	203000810	2:203000810:GA	G	0.71312	0.0172504	0.010583	0.1031	0.0178572	0.010583	0.0915383
2	rs16835768	201789455	2:201789455:TC	T	0.993579	-0.0976128	0.0632734	0.1229	-0.106661	0.0632734	0.0918498
2	rs111885357	202537567	2:202537567:GA	G	0.866677	0.0281014	0.0153155	0.06653	0.0258142	0.0153155	0.091893
2	rs7578261	202138095	2:202138095:TC	T	0.932245	-0.0204068	0.0217401	0.3479	-0.0366418	0.0217401	0.0919027
2	rs79939594	201575481	2:201575481:GA	G	0.988728	0.133394	0.0736601	0.07015	0.124142	0.0736603	0.0919233
2	rs571969819	202125970	2:202125970:CT	C	0.993132	0.123809	0.0638678	0.05256	0.107524	0.0638679	0.0922717
2	rs75569293	202916920	2:202916920:GT	G	0.914321	-0.0331432	0.0182807	0.06983	-0.0307559	0.0182808	0.0924877
2	rs145253490	201890697	2:201890697:TC	T	0.976732	0.0774239	0.0343408	0.02416	0.0577591	0.0343409	0.0925814
2	rs77148801	201596743	2:201596743:CT	C	0.937142	0.0367176	0.0189395	0.05254	0.0318428	0.0189395	0.0927066
2	rs7570556	203010984	2:203010984:GT	G	0.71352	0.0173486	0.0106031	0.1018	0.0178259	0.0106031	0.092723
2	rs7587550	202796961	2:202796961:GA	G	0.073037	0.0452601	0.0191091	0.01786	0.0321174	0.0191092	0.0928146
2	rs149694228	202747446	2:202747446:TG	T	0.991746	0.0939456	0.0502878	0.06174	0.0844804	0.0502879	0.0929696
2	rs192732511	202155686	2:202155686:TC	T	0.998522	-0.23509	0.159016	0.1393	-0.2671	0.159016	0.0930156
2	rs534024533	202786726	2:202786726:GC	G	0.997582	-0.208748	0.112797	0.06422	-0.189464	0.112797	0.0930183
2	rs561988221	202284210	2:202284210:TG	T	0.998245	0.292893	0.172731	0.08995	0.28963	0.172731	0.0935879
2	rs4673223	202914524	2:202914524:CA	C	0.915383	-0.0331432	0.0182735	0.06972	-0.0306347	0.0182736	0.0936506
2	rs141046312	201473525	2:201473525:CA	C	0.999384	-0.469844	0.283314	0.09724	-0.474912	0.283315	0.0936854
2	rs149111264	201566932	2:201566932:TC	T	0.988667	0.130502	0.0704851	0.0641	0.118025	0.0704853	0.0940403
2	rs188048561	202095662	2:202095662:CT	C	0.995103	0.0915759	0.0834191	0.2723	0.139673	0.0834191	0.0940611
2	rs564853646	202364240	2:202364240:TC	T	0.998737	0.395549	0.220528	0.07287	0.369204	0.220529	0.0940961
2	rs113178400	201643943	2:201643943:CG	C	0.999014	-0.297463	0.195079	0.1273	-0.326469	0.195079	0.0942243
2	rs79944963	202426255	2:202426255:AG	A	0.993671	-0.0870841	0.0638346	0.1725	-0.106812	0.0638346	0.094275
2	rs1009609	202836947	2:202836947:GC	G	0.439637	0.018331	0.00984505	0.06261	0.0164663	0.00984506	0.0944172
2	rs3911818	202994624	2:202994624:GT	G	0.713289	0.0171521	0.0106323	0.1067	0.0177789	0.0106323	0.0944927
2	rs528626713	202330778	2:202330778:TC	T	0.998491	-0.312795	0.137788	0.0232	-0.230276	0.137788	0.0946757
2	rs74943076	201987840	2:201987840:AG	A	0.998845	0.332894	0.196828	0.09078	0.3289	0.196828	0.0947209
2	rs62189210	202230306	2:202230306:TC	T	0.963335	0.0706448	0.0294449	0.01643	0.0491794	0.029445	0.0948775
2	rs16838672	202912370	2:202912370:GT	G	0.915876	-0.0332466	0.0182773	0.06891	-0.0305226	0.0182773	0.0949248
2	rs13001933	203063848	2:203063848:CT	C	0.879966	0.0195085	0.0147746	0.1867	0.024648	0.0147746	0.095264
2	rs78923082	203090915	2:203090915:CT	C	0.947428	-0.0329365	0.0222728	0.1392	-0.037125	0.0222728	0.095548
2	rs533217936	201748417	2:201748417:GA	G	0.998337	-0.222519	0.14979	0.1374	-0.249594	0.14979	0.0956541
2	rs182514229	202070893	2:202070893:AG	A	0.995889	-0.14214	0.0953901	0.1362	-0.158935	0.0953902	0.0956824
2	rs552424935	202246298	2:202246298:TG	T	0.998953	0.415943	0.229937	0.07046	0.383005	0.229938	0.0957754
2	rs148146088	202235077	2:202235077:TC	T	0.99324	-0.0834903	0.0597336	0.1622	-0.0994204	0.0597336	0.0960334
2	rs114701019	203045422	2:203045422:CT	C	0.989406	-0.0908004	0.0520783	0.08124	-0.0866419	0.0520784	0.0961759
2	rs116626935	202913107	2:202913107:GA	G	0.915368	-0.0329365	0.0182851	0.07166	-0.0304204	0.0182852	0.0961789
2	rs150376334	202913269	2:202913269:GA	G	0.915383	-0.0329365	0.0182993	0.07188	-0.030428	0.0182993	0.096354
2	rs59236448	203046059	2:203046059:GA	G	0.582846	-0.0152152	0.00974646	0.1185	-0.0161975	0.00974646	0.0965356
2	rs9917151	203033509	2:203033509:AG	A	0.584108	-0.0153167	0.00976614	0.1168	-0.0162268	0.00976614	0.0966055
2	rs536074343	202011860	2:202011860:AG	A	0.999292	-0.290352	0.202095	0.1508	-0.335729	0.202095	0.0966642
2	rs115356572	202875788	2:202875788:GA	G	0.957607	0.0403739	0.0239926	0.09242	0.0398571	0.0239926	0.0966683
2	rs35379387	202997281	2:202997281:GT	G	0.71275	0.0170538	0.0106106	0.108	0.0176161	0.0106106	0.0968668
2	rs6728002	201338844	2:201338844:AT	A	0.849754	0.0212721	0.0145667	0.1442	0.024184	0.0145667	0.0968679
2	rs150759300	201386455	2:201386455:CT	C	0.997813	0.117783	0.0924588	0.2027	0.153464	0.0924588	0.0969538
2	rs6435120	202924672	2:202924672:GA	G	0.187003	-0.0212236	0.0123967	0.08689	-0.0205679	0.0123967	0.0970873
2	rs4672865	201485572	2:201485572:AG	A	0.675192	0.0159718	0.0102339	0.1186	0.0169743	0.0102339	0.0971891
2	rs189162448	201650140	2:201650140:GA	G	0.998537	-0.332401	0.21604	0.1239	-0.358298	0.21604	0.0972211
2	rs16835644	201779317	2:201779317:TA	T	0.991469	0.128481	0.066098	0.05192	0.109597	0.0660981	0.0972966
2	rs551444554	201748436	2:201748436:CT	C	0.99866	-0.236229	0.159544	0.1387	-0.2645	0.159544	0.097348
2	rs192273371	201927100	2:201927100:GA	G	0.996951	0.265896	0.142079	0.06128	0.235544	0.142079	0.0973503
2	rs6736233	202118974	2:202118974:GC	G	0.917077	-0.0138961	0.0187869	0.4595	-0.03114	0.0187869	0.0974099
2	rs6747960	202930326	2:202930326:AG	A	0.820111	0.0215658	0.012442	0.08304	0.0206139	0.012442	0.0975593
2	rs147574543	201381074	2:201381074:GT	G	0.997798	0.116627	0.0922214	0.206	0.152741	0.0922214	0.0976733
2	rs4675252	202918708	2:202918708:CT	C	0.916923	-0.0323166	0.018785	0.08537	-0.0311115	0.018785	0.0976838
2	rs6730068	201480149	2:201480149:AG	A	0.679027	0.0158733	0.0102892	0.1229	0.0170401	0.0102892	0.0976981
2	rs72932631	202823412	2:202823412:GA	G	0.99826	-0.219152	0.124088	0.07738	-0.205469	0.124089	0.0977569
2	rs114034880	201379764	2:201379764:GC	G	0.997706	0.114845	0.0912733	0.2083	0.15095	0.0912733	0.0981637
2	rs939744	202941284	2:202941284:TC	T	0.818879	0.0214679	0.0124052	0.08353	0.0205007	0.0124052	0.0984133
2	rs72923015	203071200	2:203071200:TA	T	0.998399	-0.350409	0.204674	0.08689	-0.338229	0.204674	0.0984283
2	rs17384775	202605747	2:202605747:CT	C	0.978149	-0.0496105	0.031641	0.1169	-0.0522776	0.031641	0.0984919
2	rs184665295	202175777	2:202175777:TA	T	0.996258	-0.117321	0.0816194	0.1506	-0.134812	0.0816195	0.0985921
2	rs4673237	203121135	2:203121135:TC	T	0.683631	-0.0182658	0.010439	0.08016	-0.0172289	0.0104391	0.0988556
2	rs79256605	202142855	2:202142855:GA	G	0.990222	-0.0748313	0.0549681	0.1734	-0.0906891	0.0549681	0.0989734
2	rs6715157	201874399	2:201874399:TC	T	0.991993	-0.0744003	0.0547913	0.1745	-0.0903688	0.0547913	0.0990806
2	rs17860422	202136272	2:202136272:CT	C	0.995226	-0.0914576	0.0648729	0.1586	-0.106911	0.064873	0.0993509
2	rs2350355	202945543	2:202945543:GA	G	0.819018	0.0214679	0.0124445	0.08451	0.0205045	0.0124445	0.0994184
2	rs60196641	202116435	2:202116435:GA	G	0.989313	-0.0756938	0.0549298	0.1682	-0.0904692	0.0549298	0.0995587
2	rs6758247	203126453	2:203126453:CT	C	0.418571	0.0149871	0.00971216	0.1228	0.0159892	0.00971217	0.0997005
2	rs34380410	201488223	2:201488223:CA	C	0.675177	0.0157749	0.0102172	0.1226	0.0167966	0.0102172	0.100187
2	rs11674879	202932447	2:202932447:AG	A	0.918525	-0.0325232	0.0189045	0.08536	-0.0310733	0.0189045	0.100238
2	rs561177237	203077613	2:203077613:TC	T	0.997505	0.300919	0.17614	0.08756	0.289391	0.17614	0.100392
2	rs72936677	202943585	2:202943585:AG	A	0.818925	0.02137	0.0124223	0.08538	0.0204027	0.0124223	0.100502
2	rs2350356	202946301	2:202946301:GA	G	0.818941	0.0214679	0.0124776	0.08534	0.0204928	0.0124777	0.100516
2	rs12472696	202944594	2:202944594:AC	A	0.818941	0.02137	0.0124406	0.08584	0.0204256	0.0124406	0.100621
2	rs6732225	201489552	2:201489552:TG	T	0.675254	0.015578	0.0102752	0.1295	0.0168539	0.0102752	0.100953
2	rs181481732	201208778	2:201208778:AC	A	0.994734	0.125839	0.0677669	0.06332	0.111153	0.067767	0.100958
2	rs139108303	202756636	2:202756636:GA	G	0.991993	-0.0995994	0.0512156	0.05181	-0.0839423	0.0512156	0.101214
2	rs6435122	202935544	2:202935544:TC	T	0.819279	0.02137	0.0124521	0.08613	0.0204089	0.0124521	0.101215
2	rs115374663	201831426	2:201831426:GA	G	0.999215	-0.433402	0.225714	0.05484	-0.369887	0.225714	0.101267
2	rs139561540	202476204	2:202476204:GC	G	0.993902	-0.102143	0.0775505	0.1878	-0.127028	0.0775506	0.101422
2	rs6725131	202806638	2:202806638:AG	A	0.664306	0.0197046	0.0106109	0.06331	0.0173751	0.010611	0.101532
2	rs4308114	202945770	2:202945770:TC	T	0.818941	0.02137	0.012443	0.0859	0.0203672	0.012443	0.101664
2	rs148618252	202927291	2:202927291:GA	G	0.9168	-0.0322133	0.0188599	0.08763	-0.0308674	0.0188599	0.1017
2	rs910996869	201465799	2:201465799:TA	T	0.998984	-0.264096	0.162538	0.1042	-0.26598	0.162538	0.101753
2	rs296789	201232722	2:201232722:GT	G	0.051124	0.04095	0.0230706	0.0759	0.037729	0.0230706	0.101972
2	rs72923083	203123039	2:203123039:GA	G	0.98668	-0.0954102	0.0595139	0.1089	-0.0972523	0.059514	0.102236
2	rs187565965	202827603	2:202827603:CT	C	0.997736	-0.248077	0.156182	0.1122	-0.255059	0.156182	0.102452
2	rs530715298	201953501	2:201953501:CT	C	0.998183	0.329232	0.186437	0.07741	0.303841	0.186437	0.103161
2	rs16838514	202829428	2:202829428:GA	G	0.986526	-0.0948603	0.0626349	0.1299	-0.102015	0.062635	0.103372
2	rs538973476	201158517	2:201158517:GA	G	0.998599	0.327287	0.198736	0.09959	0.323409	0.198736	0.103667
2	rs138094079	203064750	2:203064750:TC	T	0.881491	0.0187236	0.0151235	0.2157	0.0246058	0.0151235	0.10374
2	rs41309066	202565632	2:202565632:TC	T	0.989714	0.101292	0.0592508	0.08735	0.0963941	0.0592509	0.103763
2	rs12990906	202114624	2:202114624:TC	T	0.434062	0.0616594	0.00971381	2.19e-10	0.0157559	0.00971399	0.104808
2	rs16834216	201591835	2:201591835:GA	G	0.912427	0.0366212	0.0168918	0.03016	0.0273908	0.0168919	0.104902
2	rs151067672	202633230	2:202633230:TC	T	0.993763	-0.0753703	0.051406	0.1426	-0.0833355	0.051406	0.104991
2	rs6735253	201474647	2:201474647:GA	G	0.684878	-0.0190809	0.0101622	0.06043	-0.016468	0.0101622	0.105121
2	rs113185307	202272043	2:202272043:CT	C	0.991099	0.106789	0.051369	0.03763	0.0832416	0.051369	0.105133
2	rs528874669	203098951	2:203098951:CT	C	0.998491	0.247016	0.137838	0.07312	0.223148	0.137838	0.105464
2	rs4672864	201485116	2:201485116:GA	G	0.674992	0.015578	0.0102108	0.1271	0.0165123	0.0102108	0.105849
2	rs138418630	202741118	2:202741118:GA	G	0.991284	-0.08534	0.0518326	0.09967	-0.0837872	0.0518326	0.105987
2	rs539265590	203032688	2:203032688:AG	A	0.998614	0.255959	0.168389	0.1285	0.2722	0.168389	0.105989
2	rs142394278	202373580	2:202373580:AG	A	0.996905	-0.22502	0.0976931	0.02126	-0.157629	0.0976934	0.106635
2	rs34750049	202150089	2:202150089:CT	C	0.988944	-0.0834903	0.0667338	0.2109	-0.10754	0.0667338	0.107076
2	rs13024155	202103861	2:202103861:AG	A	0.533061	0.0467882	0.00960111	1.1e-06	0.0154676	0.00960121	0.107178
2	rs12478624	201474639	2:201474639:AG	A	0.684909	-0.018979	0.0101662	0.06192	-0.016364	0.0101662	0.107475
2	rs554422256	201589763	2:201589763:AG	A	0.998922	0.254177	0.146189	0.08209	0.234778	0.146189	0.108277
2	rs142131351	201533213	2:201533213:GA	G	0.984201	0.0594946	0.0424036	0.1606	0.0680407	0.0424036	0.108582
2	rs184770421	202409799	2:202409799:CT	C	0.995288	0.179484	0.10022	0.07331	0.160793	0.10022	0.108628
2	rs190843714	202551775	2:202551775:GC	G	0.997752	-0.188742	0.131596	0.1515	-0.210986	0.131596	0.108873
2	rs12464769	202944649	2:202944649:GT	G	0.818941	0.0209784	0.0124601	0.09225	0.0199727	0.0124601	0.10895
2	rs190690801	201613491	2:201613491:CA	C	0.996705	-0.157122	0.105148	0.1351	-0.168506	0.105148	0.109034
2	rs200508996	202633514	2:202633514:GA	G	0.998476	-0.258382	0.179975	0.1511	-0.288295	0.179975	0.109186
2	rs148529365	202947199	2:202947199:AG	A	0.996012	0.162629	0.0963379	0.09139	0.154304	0.096338	0.109223
2	rs542909075	203111740	2:203111740:AG	A	0.998691	-0.210104	0.125395	0.09383	-0.200786	0.125396	0.109328
2	rs572627722	202571863	2:202571863:GC	G	0.995396	-0.113617	0.0872014	0.1926	-0.139602	0.0872015	0.109395
2	rs372309310	201889118	2:201889118:CG	C	0.999014	0.359631	0.213044	0.0914	0.340884	0.213045	0.109585
2	rs142585664	201161407	2:201161407:GA	G	0.99632	-0.122846	0.0763674	0.1077	-0.122187	0.0763675	0.109601
2	rs114707766	202044050	2:202044050:GA	G	0.967031	0.0637257	0.028207	0.02387	0.0451257	0.0282071	0.109642
2	rs74589246	202125126	2:202125126:CG	C	0.990037	-0.0731085	0.0552803	0.186	-0.0884057	0.0552803	0.10977
2	rs35854221	202120772	2:202120772:CT	C	0.990099	-0.0730009	0.0552617	0.1865	-0.0883455	0.0552617	0.109893
2	rs150454552	201629945	2:201629945:GC	G	0.990868	-0.0687072	0.0570671	0.2286	-0.0912156	0.0570671	0.109956
2	rs6706953	201277181	2:201277181:TC	T	0.465306	-0.0129839	0.0095907	0.1758	-0.0153294	0.00959071	0.109963
2	rs567616776	202883173	2:202883173:CT	C	0.995565	-0.180563	0.118881	0.1288	-0.189996	0.118882	0.109999
2	rs72927052	201674818	2:201674818:GA	G	0.913597	-0.00080032	0.0175852	0.9637	0.0281016	0.0175852	0.110037
2	rs547635464	201460159	2:201460159:TG	T	0.999677	0.686374	0.400987	0.08695	0.640514	0.400988	0.11019
2	rs146994087	203064749	2:203064749:GA	G	0.88146	0.018331	0.0151666	0.2268	0.0242125	0.0151666	0.110391
2	rs565452086	201155886	2:201155886:CA	C	0.996936	-0.206409	0.136857	0.1315	-0.218441	0.136857	0.11046
2	rs928856684	202089002	2:202089002:AT	A	0.99866	0.383219	0.219809	0.08126	0.350324	0.219809	0.110989
2	rs10203498	201595902	2:201595902:GT	G	0.93474	0.0350775	0.0188907	0.06333	0.0300811	0.0188907	0.111301
2	rs4675261	202990187	2:202990187:AG	A	0.388281	-0.0159262	0.00981594	0.1047	-0.0156272	0.00981595	0.11138
2	rs114533660	202123464	2:202123464:GA	G	0.990068	-0.0726782	0.0552924	0.1887	-0.087999	0.0552924	0.111492
2	rs11692952	202116205	2:202116205:CT	C	0.434293	0.0613773	0.00970145	2.51e-10	0.0154344	0.00970162	0.111631
2	rs115682512	202851306	2:202851306:GA	G	0.985294	0.0757566	0.0444915	0.08862	0.0707739	0.0444915	0.111671
2	rs41270241	201477581	2:201477581:CT	C	0.990838	-0.0850134	0.0556499	0.1266	-0.0884326	0.0556499	0.112041
2	rs200958740	203102192	2:203102192:TC	T	0.997136	-0.176857	0.0918664	0.05421	-0.145912	0.0918665	0.112218
2	rs143046773	203065958	2:203065958:TC	T	0.99113	0.0846168	0.054512	0.1206	0.0865241	0.054512	0.112457
2	rs111698425	202799017	2:202799017:CT	C	0.99033	-0.0876297	0.0569236	0.1237	-0.0903327	0.0569236	0.112533
2	rs551833684	202372592	2:202372592:GC	G	0.998214	-0.216044	0.150853	0.1521	-0.239003	0.150853	0.113115
2	rs58051079	202783154	2:202783154:TG	T	0.934108	-0.0443699	0.0194881	0.0228	-0.0308758	0.0194881	0.113116
2	rs114646841	202213257	2:202213257:TC	T	0.998999	-0.32906	0.228981	0.1507	-0.362727	0.228981	0.113173
2	rs115108236	202805627	2:202805627:GA	G	0.962273	-0.0476159	0.0260652	0.06773	-0.0412751	0.0260652	0.113301
2	rs4673222	202901910	2:202901910:GA	G	0.914475	-0.0316971	0.0182299	0.08208	-0.0288623	0.0182299	0.113368
2	rs7589032	202991642	2:202991642:GA	G	0.388851	-0.0158246	0.00982621	0.1073	-0.0155538	0.00982621	0.113447
2	rs4035107	201489150	2:201489150:TC	T	0.674438	0.0148886	0.0102208	0.1452	0.0161589	0.0102208	0.113883
2	rs55921203	201377555	2:201377555:GC	G	0.862396	-0.0247026	0.0131064	0.05946	-0.0207171	0.0131064	0.11395
2	rs189228944	201193066	2:201193066:TA	T	0.993964	0.10634	0.071474	0.1368	0.112918	0.0714741	0.114142
2	rs6711475	201338637	2:201338637:TC	T	0.822005	0.0199007	0.0136377	0.1445	0.0215403	0.0136378	0.114231
2	rs144507493	202197014	2:202197014:CT	C	0.990068	-0.0712812	0.0551272	0.196	-0.0870169	0.0551272	0.114457
2	rs115698448	202704439	2:202704439:AG	A	0.998737	-0.237496	0.153535	0.1219	-0.242234	0.153536	0.114633
2	rs539279423	202306804	2:202306804:TC	T	0.997906	0.274825	0.187819	0.1434	0.296218	0.187819	0.114762
2	rs185148123	201659913	2:201659913:GA	G	0.995119	-0.13159	0.0942589	0.1627	-0.148567	0.094259	0.114989
2	rs566711088	203022874	2:203022874:TC	T	0.999168	-0.335892	0.211173	0.1117	-0.332727	0.211174	0.115116
2	rs17593811	201474179	2:201474179:CT	C	0.68417	-0.0186733	0.0101591	0.06605	-0.0160047	0.0101591	0.115163
2	rs181197199	202329906	2:202329906:CT	C	0.998291	-0.240926	0.161355	0.1354	-0.25391	0.161355	0.115578
2	rs193158559	202394827	2:202394827:CT	C	0.997937	-0.141794	0.106754	0.1841	-0.167898	0.106754	0.115774
2	rs13405189	201721134	2:201721134:GA	G	0.543686	0.040854	0.009896	3.65e-05	0.0155611	0.00989608	0.115846
2	rs2715891	201569648	2:201569648:AT	A	0.853311	0.0230327	0.0148422	0.1207	0.0233339	0.0148422	0.11592
2	rs7560168	201478286	2:201478286:TC	T	0.683954	-0.0185714	0.0101279	0.0667	-0.0159187	0.0101279	0.116004
2	rs16837990	202545374	2:202545374:GC	G	0.821836	-0.016536	0.0134119	0.2176	-0.0210522	0.0134119	0.116493
2	rs187066411	201711956	2:201711956:CG	C	0.99247	-0.0901435	0.0760027	0.2356	-0.119295	0.0760027	0.116503
2	rs72926016	201378439	2:201378439:AG	A	0.862304	-0.0244976	0.0130835	0.06115	-0.0205088	0.0130835	0.116989
2	rs2348020	201481436	2:201481436:CA	C	0.684201	-0.0185714	0.010155	0.06743	-0.0159051	0.010155	0.117294
2	rs7572503	201478228	2:201478228:AG	A	0.683985	-0.0185714	0.0101587	0.06753	-0.0159026	0.0101587	0.117484
2	rs146868900	202833583	2:202833583:CT	C	0.99692	0.242868	0.152263	0.1107	0.238294	0.152263	0.11758
2	rs2960199	201475768	2:201475768:AG	A	0.683893	-0.0185714	0.0101624	0.06763	-0.0159005	0.0101624	0.117668
2	rs192545398	202510165	2:202510165:TC	T	0.991484	-0.0829469	0.0594438	0.1629	-0.0930023	0.0594438	0.11769
2	rs13028648	201806791	2:201806791:TC	T	0.935756	0.0495518	0.0215081	0.02123	0.033642	0.0215081	0.117782
2	rs117588862	201583356	2:201583356:AG	A	0.991561	-0.136163	0.0937061	0.1462	-0.146464	0.0937063	0.11805
2	rs144980468	203147842	2:203147842:CT	C	0.995719	0.0984869	0.0665329	0.1388	0.103972	0.0665329	0.118119
2	rs138313257	201740203	2:201740203:AC	A	0.988759	-0.0688143	0.0520215	0.1859	-0.0812884	0.0520215	0.118148
2	rs7577026	202995414	2:202995414:AC	A	0.388836	-0.0156214	0.00982931	0.112	-0.0153506	0.00982931	0.118355
2	rs3856504	202994773	2:202994773:CT	C	0.38882	-0.0156214	0.00983205	0.1121	-0.0153506	0.00983206	0.118458
2	rs10931934	202119789	2:202119789:TC	T	0.434139	0.0611892	0.00968322	2.63e-10	0.0151059	0.0096834	0.118764
2	rs112974074	202145908	2:202145908:GA	G	0.990206	-0.0697789	0.0549095	0.2038	-0.0856239	0.0549095	0.11891
2	rs543627686	202316889	2:202316889:GA	G	0.988513	-0.0863207	0.0707753	0.2226	-0.110306	0.0707754	0.119105
2	rs7596859	201368368	2:201368368:TC	T	0.859532	-0.0242927	0.0130841	0.06336	-0.0203779	0.0130841	0.119362
2	rs188169606	202077232	2:202077232:AT	A	0.993086	-0.168892	0.0801806	0.03517	-0.124877	0.0801808	0.119365
2	rs192061917	202837739	2:202837739:CA	C	0.992701	0.118405	0.0729356	0.1045	0.113577	0.0729357	0.119418
2	rs76661162	202363838	2:202363838:CA	C	0.985926	-0.0867569	0.0414001	0.03612	-0.0644311	0.0414001	0.119636
2	rs189229996	202558807	2:202558807:AG	A	0.997413	0.210666	0.123253	0.08741	0.191791	0.123253	0.119689
2	rs146521155	201312940	2:201312940:AG	A	0.995519	0.171261	0.109377	0.1174	0.170148	0.109378	0.119804
2	rs7583656	202786837	2:202786837:TA	T	0.934401	-0.0437429	0.0195333	0.02513	-0.0303815	0.0195334	0.11986
2	rs113483357	201372858	2:201372858:CA	C	0.859439	-0.0242927	0.0130752	0.06318	-0.0203311	0.0130752	0.119961
2	rs4675264	203001037	2:203001037:AG	A	0.382415	-0.015723	0.0098822	0.1116	-0.0153515	0.00988221	0.120315
2	rs185633460	201263666	2:201263666:TC	T	0.993609	-0.0906909	0.0656892	0.1674	-0.101897	0.0656892	0.120852
2	rs183335080	201882620	2:201882620:GA	G	0.996381	-0.100926	0.0768002	0.1888	-0.119061	0.0768002	0.121076
2	rs11677204	201606057	2:201606057:CT	C	0.382461	0.0343048	0.0100521	0.0006432	0.0155729	0.0100521	0.12133
2	rs62193398	202531264	2:202531264:TC	T	0.587604	-0.0369752	0.00977425	0.000155	-0.0151425	0.00977431	0.121331
2	rs1208083	202532447	2:202532447:GA	G	0.790576	-0.00130085	0.0120596	0.9141	-0.0186745	0.0120596	0.121497
2	rs6729205	201367400	2:201367400:CT	C	0.392716	0.0132123	0.00982044	0.1785	0.0152058	0.00982044	0.12153
2	rs6710983	202873552	2:202873552:GA	G	0.734447	-0.0160278	0.0107095	0.1345	-0.0165822	0.0107096	0.121537
2	rs189436612	201761827	2:201761827:GA	G	0.998491	-0.171857	0.139449	0.2178	-0.215832	0.139449	0.121683
2	rs17384314	202531136	2:202531136:GC	G	0.588281	-0.0369752	0.0097866	0.000158	-0.0151441	0.00978666	0.121762
2	rs13021736	202115791	2:202115791:CT	C	0.682569	0.048028	0.0106904	7.04e-06	0.0165303	0.0106905	0.122043
2	rs149638576	201529208	2:201529208:TC	T	0.996782	-0.175545	0.095522	0.0661	-0.147632	0.0955221	0.122218
2	rs554698452	202173170	2:202173170:TC	T	0.999461	-0.419006	0.294427	0.1547	-0.454511	0.294427	0.122658
2	rs80056895	201922109	2:201922109:GA	G	0.993933	-0.0748313	0.0605222	0.2163	-0.0934101	0.0605222	0.122734
2	rs12470561	202885218	2:202885218:CG	C	0.809855	0.0207825	0.0125404	0.09747	0.0193407	0.0125404	0.123008
2	rs550572201	202204272	2:202204272:TC	T	0.998707	-0.221021	0.161561	0.1713	-0.24909	0.161561	0.123129
2	rs140343338	201251473	2:201251473:TG	T	0.998275	-0.214184	0.13311	0.1076	-0.205192	0.13311	0.123191
2	rs1986390	201475723	2:201475723:CT	C	0.683862	-0.0183677	0.0101657	0.07079	-0.015662	0.0101658	0.123399
2	rs182361619	201862307	2:201862307:CA	C	0.999014	0.262749	0.162176	0.1052	0.249618	0.162176	0.12376
2	rs764685	202888671	2:202888671:AG	A	0.263905	0.0150856	0.0107828	0.1618	0.0165933	0.0107828	0.123836
2	rs138018022	202214939	2:202214939:CT	C	0.989929	-0.0694573	0.0552985	0.2091	-0.0850851	0.0552985	0.123889
2	rs544810553	202414192	2:202414192:TC	T	0.999014	-0.347574	0.185758	0.06133	-0.285762	0.185759	0.123963
2	rs143786942	202552291	2:202552291:AC	A	0.986495	-0.0713886	0.0440756	0.1053	-0.0677681	0.0440756	0.124161
2	rs58426286	202204213	2:202204213:TC	T	0.990129	-0.0690286	0.0551625	0.2108	-0.0848123	0.0551625	0.124171
2	rs6749529	201277512	2:201277512:CT	C	0.468186	-0.0124775	0.00964333	0.1957	-0.0148221	0.00964333	0.124285
2	rs17469662	202671773	2:202671773:TG	T	0.985787	-0.0695645	0.0403003	0.08432	-0.0619321	0.0403004	0.124351
2	rs4673218	202803860	2:202803860:GA	G	0.228195	0.0247902	0.0120901	0.04032	0.0185474	0.0120901	0.125007
2	rs6737912	201471548	2:201471548:TC	T	0.684124	-0.0182658	0.0101722	0.07255	-0.0155902	0.0101723	0.125369
2	rs80217116	201515992	2:201515992:GA	G	0.98206	0.053446	0.0403025	0.1848	0.0617655	0.0403026	0.125388
2	rs151091820	202194252	2:202194252:CT	C	0.992763	-0.0686001	0.0564773	0.2245	-0.086524	0.0564773	0.125519
2	rs41271447	201683152	2:201683152:GA	G	0.99518	-0.12772	0.0945384	0.1767	-0.144809	0.0945384	0.125585
2	rs2960200	201472292	2:201472292:GA	G	0.684139	-0.0182658	0.0101783	0.07272	-0.0155871	0.0101783	0.12567
2	rs560268316	202893670	2:202893670:TA	T	0.993933	-0.0953002	0.0677609	0.1596	-0.103718	0.067761	0.125859
2	rs75121075	202800101	2:202800101:TC	T	0.951802	-0.0329365	0.0239127	0.1684	-0.0365841	0.0239127	0.126041
2	rs185403335	202755153	2:202755153:CT	C	0.998814	-0.322688	0.228725	0.1583	-0.349802	0.228725	0.126176
2	rs182279676	202042389	2:202042389:AG	A	0.997536	-0.183202	0.138212	0.185	-0.211327	0.138212	0.126262
2	rs183615568	202988041	2:202988041:AG	A	0.998075	-0.208378	0.151856	0.17	-0.23186	0.151857	0.126802
2	rs7575657	202103970	2:202103970:AC	A	0.485402	0.0483139	0.00977074	7.62e-07	0.0149122	0.00977085	0.126963
2	rs3820880	201282940	2:201282940:GA	G	0.468325	-0.0123763	0.0096444	0.1994	-0.0147146	0.0096444	0.127082
2	rs79239729	202787367	2:202787367:GA	G	0.949014	-0.0320068	0.0232432	0.1685	-0.0354383	0.0232432	0.12734
2	rs2293528	201469149	2:201469149:AG	A	0.683939	-0.018164	0.0101653	0.07396	-0.0154916	0.0101653	0.127516
2	rs72922821	201571858	2:201571858:CA	C	0.985464	-0.0716034	0.0490569	0.1444	-0.0746957	0.0490569	0.12785
2	rs4672858	201474237	2:201474237:AG	A	0.756406	0.0191161	0.0110326	0.08315	0.0167921	0.0110326	0.127999
2	rs16833241	201289531	2:201289531:TC	T	0.511257	-0.0136933	0.00981095	0.1628	-0.0149258	0.00981095	0.128174
2	rs115049821	201571184	2:201571184:AG	A	0.991777	-0.0724632	0.0558534	0.1945	-0.0849704	0.0558534	0.128182
2	rs577992319	201405241	2:201405241:CA	C	0.998553	-0.283823	0.172216	0.09934	-0.261891	0.172216	0.128334
2	rs62279312	201357085	2:201357085:CA	C	0.885464	0.0199987	0.0168903	0.2364	0.0256644	0.0168903	0.128643
2	rs72927061	201682212	2:201682212:TA	T	0.913551	-0.002002	0.0163761	0.9027	0.0248728	0.0163761	0.1288
2	rs2002957	201481512	2:201481512:AG	A	0.864598	-0.0240878	0.0131632	0.06726	-0.0199877	0.0131632	0.1289
2	rs78155211	202783444	2:202783444:GA	G	0.990407	-0.0813185	0.0558794	0.1456	-0.0848028	0.0558794	0.129114
2	rs188213993	201206538	2:201206538:GA	G	0.952402	-0.0308717	0.0232479	0.1842	-0.0352517	0.0232479	0.129434
2	rs79490831	202669325	2:202669325:GT	G	0.996658	-0.158761	0.103432	0.1248	-0.156717	0.103432	0.12973
2	rs554320201	203068686	2:203068686:GA	G	0.992131	-0.113057	0.0730691	0.1218	-0.110653	0.0730691	0.129934
2	rs10497848	201399917	2:201399917:GT	G	0.863859	-0.0236781	0.0130918	0.07051	-0.0198158	0.0130918	0.130127
2	rs62193397	202526366	2:202526366:GA	G	0.602017	-0.0359381	0.00980177	0.0002459	-0.0148335	0.00980182	0.130192
2	rs116183673	201278299	2:201278299:TG	T	0.971743	-0.0434296	0.0266593	0.1033	-0.0403366	0.0266593	0.13027
2	rs12693915	201361688	2:201361688:GT	G	0.393994	0.0128175	0.00978444	0.1902	0.0148006	0.00978445	0.130364
2	rs4672863	201483088	2:201483088:AG	A	0.679597	0.0143959	0.0102849	0.1616	0.0155459	0.0102849	0.130656
2	rs541819189	201455132	2:201455132:CT	C	0.999507	-0.272203	0.198927	0.1712	-0.300625	0.198927	0.130729
2	rs6753463	201483977	2:201483977:GT	G	0.679674	0.0142973	0.0102291	0.1622	0.0154473	0.0102291	0.131008
2	rs76122158	201443632	2:201443632:GA	G	0.863643	-0.0236781	0.0131104	0.07091	-0.0197928	0.0131104	0.13112
2	rs189766293	201705704	2:201705704:GA	G	0.991962	-0.0691357	0.0561472	0.2182	-0.0847636	0.0561473	0.131129
2	rs180913607	202188745	2:202188745:TG	T	0.998845	0.258279	0.152408	0.09014	0.229729	0.152408	0.131725
2	rs111853204	202523807	2:202523807:TC	T	0.910286	0.038836	0.0175791	0.02716	0.02649	0.0175792	0.131836
2	rs66897439	201409291	2:201409291:CA	C	0.63842	-0.0131866	0.00993922	0.1846	-0.0149755	0.00993922	0.131884
2	rs6753383	201484065	2:201484065:CT	C	0.679627	0.0142973	0.0102681	0.1638	0.0154633	0.0102681	0.132079
2	rs560135973	202851725	2:202851725:GT	G	0.998383	-0.235722	0.127802	0.06512	-0.192269	0.127802	0.132471
2	rs3845799	202994501	2:202994501:CT	C	0.385864	-0.0151136	0.00982813	0.1241	-0.0147854	0.00982814	0.132478
2	rs12620010	202099256	2:202099256:TG	T	0.533754	0.0449734	0.00960827	2.86e-06	0.0144524	0.00960836	0.132544
2	rs2248130	201466954	2:201466954:CG	C	0.684031	-0.0179603	0.0101647	0.07724	-0.0152885	0.0101647	0.132562
2	rs59699466	201485120	2:201485120:CT	C	0.752849	0.0191161	0.0110068	0.08243	0.0165414	0.0110068	0.132882
2	rs17448686	201484572	2:201484572:AG	A	0.864521	-0.0238829	0.013166	0.06968	-0.0197801	0.013166	0.133003
2	rs143106138	201926174	2:201926174:TG	T	0.99846	0.260131	0.167356	0.1201	0.251414	0.167357	0.133029
2	rs13026200	202879412	2:202879412:CA	C	0.997844	-0.201994	0.11905	0.08975	-0.178766	0.11905	0.1332
2	rs183124366	202683827	2:202683827:GC	G	0.99093	0.0997548	0.06095	0.1017	0.0915182	0.06095	0.133219
2	rs73989733	202979964	2:202979964:CT	C	0.871974	0.0218593	0.0148493	0.141	0.0222947	0.0148493	0.133253
2	rs11676862	201405402	2:201405402:GA	G	0.638435	-0.0130852	0.00990325	0.1864	-0.0148656	0.00990325	0.133333
2	rs10187029	201469791	2:201469791:CG	C	0.756452	0.0189199	0.0110431	0.08666	0.016572	0.0110431	0.133441
2	rs533306299	202422880	2:202422880:TC	T	0.996043	-0.211709	0.122569	0.08412	-0.183698	0.122569	0.133944
2	rs10084263	201367356	2:201367356:CA	C	0.392301	0.01262	0.00976219	0.1961	0.0146291	0.00976219	0.133991
2	rs115801171	203135035	2:203135035:AG	A	0.986495	-0.0850134	0.0588679	0.1487	-0.0881787	0.058868	0.134157
2	rs577817271	203010823	2:203010823:TC	T	0.999014	-0.254376	0.179611	0.1567	-0.268967	0.179611	0.134265
2	rs562982107	201712619	2:201712619:GA	G	0.995211	-0.123977	0.094277	0.1885	-0.141116	0.094277	0.13444
2	rs12621725	202996624	2:202996624:TC	T	0.385664	-0.0150121	0.00980362	0.1257	-0.0146666	0.00980363	0.134643
2	rs115127446	202199699	2:202199699:GA	G	0.990114	-0.0666741	0.0551169	0.2264	-0.082446	0.055117	0.134696
2	rs115658021	201525103	2:201525103:GC	G	0.963335	0.0398936	0.0256311	0.1196	0.0383376	0.0256311	0.13472
2	rs6723687	201337667	2:201337667:AC	A	0.966123	0.0429637	0.0296112	0.1468	0.0442814	0.0296112	0.134803
2	rs190095467	201955978	2:201955978:AG	A	0.994195	-0.0975026	0.0698086	0.1625	-0.104384	0.0698087	0.134838
2	rs2293526	201469044	2:201469044:TA	T	0.683954	-0.0178585	0.0101588	0.07876	-0.0151896	0.0101589	0.13486
2	rs2465664	201464095	2:201464095:GC	G	0.682846	-0.0177567	0.0101424	0.07999	-0.0151499	0.0101424	0.135247
2	rs4614918	201488166	2:201488166:TC	T	0.315845	0.0178399	0.0101493	0.07879	0.0151584	0.0101493	0.135296
2	rs111611533	201575920	2:201575920:GT	G	0.956498	0.045069	0.02944	0.1258	0.0439674	0.02944	0.135318
2	rs17532973	201469948	2:201469948:GA	G	0.86332	-0.0236781	0.0131369	0.07148	-0.0196082	0.0131369	0.13554
2	rs35033414	202119595	2:202119595:CT	C	0.981367	-0.0329365	0.0346691	0.3421	-0.0517356	0.0346691	0.135629
2	rs113314016	202601972	2:202601972:GA	G	0.998614	-0.270366	0.192099	0.1593	-0.286586	0.192099	0.135735
2	rs17447598	201314274	2:201314274:AG	A	0.694503	-0.0151136	0.0103469	0.1441	-0.015431	0.0103469	0.135864
2	rs16838498	202827631	2:202827631:TC	T	0.985279	-0.0888312	0.0643725	0.1676	-0.0959788	0.0643725	0.135964
2	rs114613015	202830965	2:202830965:GA	G	0.984724	-0.104472	0.0489664	0.03288	-0.0730084	0.0489665	0.135965
2	rs113661102	201532836	2:201532836:TA	T	0.971204	-0.0401972	0.0305468	0.1882	-0.0455132	0.0305468	0.136237
2	rs7563522	201487990	2:201487990:CT	C	0.315892	0.0178399	0.0101679	0.07934	0.0151484	0.0101679	0.136271
2	rs75193523	201883690	2:201883690:CG	C	0.974854	-0.104916	0.031075	0.0007349	-0.0462816	0.0310752	0.136397
2	rs72926047	201395394	2:201395394:TA	T	0.862658	-0.023371	0.0131029	0.07448	-0.0194878	0.0131029	0.136937
2	rs116056056	201559027	2:201559027:AG	A	0.96948	-0.025523	0.0269604	0.3438	-0.0400872	0.0269604	0.137044
2	rs115218362	201336400	2:201336400:TG	T	0.981075	-0.0545618	0.0380791	0.1519	-0.0565981	0.0380792	0.137193
2	rs58536537	201404698	2:201404698:CT	C	0.638389	-0.0129839	0.00995399	0.1921	-0.0147728	0.00995399	0.13778
2	rs115658889	202029421	2:202029421:GA	G	0.989914	0.125045	0.0690448	0.07013	0.102429	0.069045	0.13794
2	rs570067208	201372715	2:201372715:TC	T	0.999461	-0.294774	0.1958	0.1322	-0.29001	0.1958	0.138566
2	rs116744087	202522407	2:202522407:GA	G	0.989914	-0.111379	0.0430861	0.009737	-0.0637625	0.0430862	0.138905
2	rs115065529	202231774	2:202231774:GA	G	0.990022	-0.0665672	0.0556109	0.2313	-0.0822669	0.0556109	0.139052
2	rs568895904	203145920	2:203145920:GA	G	0.998753	0.209369	0.174048	0.229	0.25741	0.174048	0.139152
2	rs192977037	202557756	2:202557756:GT	G	0.997351	0.200898	0.120992	0.09683	0.178912	0.120992	0.139219
2	rs113912512	202839884	2:202839884:AG	A	0.998414	0.281111	0.204285	0.1688	0.302042	0.204286	0.139266
2	rs147149635	201523851	2:201523851:CG	C	0.998429	-0.194556	0.149826	0.1941	-0.221504	0.149826	0.139298
2	rs80201352	202115807	2:202115807:TC	T	0.963228	-0.0163327	0.026606	0.5393	0.0393189	0.026606	0.139456
2	rs75123007	202219652	2:202219652:TC	T	0.989837	-0.0662466	0.0553668	0.2315	-0.0818042	0.0553668	0.139543
2	rs2348021	201488758	2:201488758:AG	A	0.316646	0.0176434	0.0101333	0.08166	0.0149685	0.0101333	0.139633
2	rs10188740	202537298	2:202537298:CT	C	0.994195	-0.155719	0.103274	0.1316	-0.152523	0.103274	0.139709
2	rs116872101	201816777	2:201816777:TA	T	0.964167	-0.0885034	0.0290802	0.002339	-0.0429444	0.0290803	0.139742
2	rs6744106	203017176	2:203017176:CG	C	0.384139	-0.0150121	0.00985023	0.1275	-0.0145395	0.00985024	0.13993
2	rs114519454	202473502	2:202473502:TC	T	0.993779	-0.0815355	0.0656147	0.214	-0.0968413	0.0656147	0.139968
2	rs144479217	201221207	2:201221207:TC	T	0.986742	0.0704585	0.0454887	0.1214	0.0671234	0.0454887	0.14005
2	rs12987074	201362931	2:201362931:CT	C	0.393332	0.0124225	0.00976886	0.2035	0.014405	0.00976886	0.140325
2	rs3769824	202122956	2:202122956:TC	T	0.957191	0.0564748	0.025994	0.02981	0.0383183	0.0259941	0.140451
2	rs78658015	202652720	2:202652720:GA	G	0.956468	0.0362355	0.0233751	0.1211	0.0344526	0.0233751	0.140509
2	rs56108511	201385075	2:201385075:CA	C	0.859763	-0.0232686	0.013132	0.07641	-0.0193339	0.013132	0.140946
2	rs62195522	202840529	2:202840529:GA	G	0.568494	0.0166604	0.0096617	0.08464	0.0142221	0.00966171	0.141018
2	rs113356776	201885727	2:201885727:TA	T	0.872621	0.0441126	0.0159962	0.005821	0.0235339	0.0159962	0.141233
2	rs72934612	202857842	2:202857842:CT	C	0.715029	0.0178399	0.0108302	0.09951	0.0159247	0.0108302	0.141454
2	rs192725118	203020308	2:203020308:CG	C	0.998768	-0.231806	0.133262	0.08195	-0.195945	0.133262	0.141458
2	rs6724797	201484190	2:201484190:AG	A	0.317308	0.0175452	0.0101276	0.0832	0.0148898	0.0101276	0.141502
2	rs4428003	201487116	2:201487116:AG	A	0.315876	0.0176434	0.0101578	0.0824	0.0149235	0.0101578	0.14179
2	rs2470899	201482866	2:201482866:GT	G	0.139483	0.0234235	0.0131359	0.07456	0.0192891	0.0131359	0.141989
2	rs150998496	201611336	2:201611336:CT	C	0.99769	-0.149429	0.0836873	0.07417	-0.122861	0.0836874	0.142077
2	rs531625140	202814660	2:202814660:TC	T	0.999276	-0.276149	0.196914	0.1608	-0.288845	0.196914	0.142414
2	rs55758454	201482048	2:201482048:GA	G	0.860579	-0.023371	0.0131223	0.07491	-0.019246	0.0131223	0.142468
2	rs10497849	201400685	2:201400685:AG	A	0.862612	-0.0230639	0.0130958	0.07821	-0.0191844	0.0130958	0.142941
2	rs56399538	202761675	2:202761675:AG	A	0.975347	-0.0267547	0.0315144	0.3959	-0.0461474	0.0315144	0.143105
2	rs12621799	202996946	2:202996946:TC	T	0.382137	-0.0147076	0.00981227	0.1339	-0.0143649	0.00981228	0.143202
2	rs57860335	202836283	2:202836283:TC	T	0.563166	0.0169554	0.00981379	0.08404	0.0143659	0.0098138	0.143235
2	rs544590412	202784920	2:202784920:AC	A	0.99769	-0.158175	0.104332	0.1295	-0.152706	0.104332	0.143288
2	rs72926060	201400416	2:201400416:GT	G	0.862596	-0.0230639	0.0131055	0.07843	-0.0191785	0.0131055	0.14336
2	rs16837210	202221306	2:202221306:TC	T	0.990191	-0.0658193	0.0558861	0.2389	-0.0816523	0.0558861	0.144002
2	rs2540050	201575564	2:201575564:CT	C	0.89866	0.0252778	0.0190181	0.1838	0.0277673	0.0190181	0.144278
2	rs150835180	202236630	2:202236630:AG	A	0.955682	-0.0268575	0.0223506	0.2295	0.0326317	0.0223506	0.144292
2	rs12988180	201722156	2:201722156:AG	A	0.942747	0.0485997	0.0225958	0.03149	0.0329816	0.0225959	0.144392
2	rs17448221	201435078	2:201435078:AG	A	0.86255	-0.0229616	0.0130762	0.07909	-0.0190836	0.0130762	0.14445
2	rs570617783	202007384	2:202007384:GA	G	0.997967	0.229126	0.139873	0.1014	0.203948	0.139873	0.144814
2	rs188671295	201335067	2:201335067:TG	T	0.998753	-0.275754	0.200581	0.1692	-0.292436	0.200581	0.144855
2	rs16837205	202220765	2:202220765:GC	G	0.989821	-0.0651787	0.0553893	0.2393	-0.0807242	0.0553893	0.145007
2	rs182800648	202918712	2:202918712:AG	A	0.997459	0.166531	0.119373	0.163	0.173935	0.119373	0.145096
2	rs17532700	201439280	2:201439280:AG	A	0.638297	-0.0125788	0.00990928	0.2043	-0.0144374	0.00990929	0.145127
2	rs188677303	201595498	2:201595498:CT	C	0.997767	-0.190797	0.134654	0.1565	-0.196144	0.134654	0.145213
2	rs2293527	201469089	2:201469089:TG	T	0.756344	0.0184291	0.0110461	0.09524	0.0160796	0.0110461	0.145482
2	rs533001365	202584588	2:202584588:GA	G	0.999199	-0.302187	0.217849	0.1654	-0.317076	0.21785	0.145536
2	rs77978392	202542265	2:202542265:AC	A	0.953295	-0.0218367	0.0239403	0.3617	-0.0348425	0.0239403	0.145562
2	rs73055628	202636137	2:202636137:GA	G	0.934555	0.0376811	0.0206606	0.06818	0.0300657	0.0206606	0.145609
2	rs78287440	202341330	2:202341330:TC	T	0.938235	-0.0893778	0.0209506	1.99e-05	-0.0304821	0.0209508	0.145686
2	rs72927903	201419668	2:201419668:TA	T	0.862873	-0.0229616	0.0131079	0.07982	-0.0190686	0.013108	0.145743
2	rs12995639	203062961	2:203062961:GA	G	0.543625	0.0130149	0.00956467	0.1736	0.013912	0.00956467	0.145803
2	rs2540054	201565970	2:201565970:AG	A	0.853188	0.02137	0.0148815	0.151	0.0216444	0.0148815	0.145823
2	rs35727668	201373914	2:201373914:CA	C	0.243147	-0.018164	0.0110689	0.1008	-0.0160976	0.011069	0.145864
2	rs78607140	201595204	2:201595204:GT	G	0.989113	-0.054245	0.0526422	0.3028	-0.0765122	0.0526422	0.146102
2	rs537468969	202303294	2:202303294:CT	C	0.998306	-0.22152	0.161774	0.1709	-0.234561	0.161774	0.147079
2	rs141893539	203046959	2:203046959:CT	C	0.946889	-0.0283995	0.0222441	0.2017	-0.0322429	0.0222441	0.147196
2	rs11677893	201441429	2:201441429:CT	C	0.638328	-0.0124775	0.00989473	0.2073	-0.0143307	0.00989473	0.14753
2	rs151017614	201728492	2:201728492:GA	G	0.988713	-0.0628333	0.0526943	0.2331	-0.0763106	0.0526943	0.147568
2	rs77319662	202991651	2:202991651:TC	T	0.887958	0.0211742	0.0149797	0.1575	0.0216872	0.0149797	0.147679
2	rs78113450	202856991	2:202856991:CT	C	0.994441	-0.0909099	0.0629975	0.149	-0.0910522	0.0629975	0.148365
2	rs192319559	202083935	2:202083935:GA	G	0.993286	-0.163814	0.0815182	0.04448	-0.11775	0.0815184	0.148611
2	rs144217614	202852728	2:202852728:GA	G	0.991423	-0.0986056	0.0729879	0.1767	-0.105372	0.0729879	0.148828
2	rs58097644	201441803	2:201441803:AC	A	0.859593	-0.0228593	0.0131105	0.08123	-0.018926	0.0131105	0.148858
2	rs191734941	201602004	2:201602004:TC	T	0.99615	0.162799	0.0930747	0.08027	0.134358	0.0930748	0.148866
2	rs72926097	201416978	2:201416978:TC	T	0.862873	-0.0228593	0.0131298	0.08168	-0.0189533	0.0131298	0.148872
2	rs567550707	202550411	2:202550411:TC	T	0.998676	0.259668	0.212307	0.2213	0.306401	0.212307	0.148965
2	rs80124608	202636416	2:202636416:AT	A	0.998275	-0.204444	0.150002	0.1729	-0.216421	0.150002	0.149079
2	rs567142181	201203469	2:201203469:CA	C	0.999538	0.354172	0.241985	0.1433	0.348831	0.241985	0.149432
2	rs72927906	201419830	2:201419830:CG	C	0.862843	-0.022757	0.0130997	0.08235	-0.0188685	0.0130997	0.149763
2	rs112217916	201429068	2:201429068:TG	T	0.862843	-0.022757	0.0131074	0.08253	-0.0188639	0.0131074	0.1501
2	rs6722808	202906354	2:202906354:GA	G	0.799584	0.0188218	0.0121613	0.1217	0.0174867	0.0121613	0.150464
2	rs1558696	202859911	2:202859911:CG	C	0.714937	0.0175452	0.010848	0.1058	0.0155828	0.010848	0.150871
2	rs6745304	201489490	2:201489490:AG	A	0.317031	0.0172504	0.0101416	0.08895	0.0145676	0.0101416	0.15088
2	rs368659066	201388416	2:201388416:CT	C	0.999045	-0.204199	0.157746	0.1955	-0.226586	0.157746	0.150889
2	rs575689877	202397078	2:202397078:AG	A	0.998414	-0.174472	0.139639	0.2115	-0.20053	0.139639	0.150984
2	rs17532665	201437048	2:201437048:AG	A	0.862612	-0.0226547	0.0130918	0.08355	-0.0187977	0.0130918	0.151049
2	rs72927954	201453628	2:201453628:CT	C	0.862796	-0.022757	0.0131155	0.08272	-0.0188289	0.0131155	0.151112
2	rs115733469	202213863	2:202213863:CT	C	0.998937	-0.292092	0.226251	0.1967	-0.324763	0.226251	0.151169
2	rs7562043	202873454	2:202873454:CA	C	0.812535	0.0191161	0.0124375	0.1243	0.0178475	0.0124375	0.151295
2	rs555206396	201509106	2:201509106:TA	T	0.996458	-0.304218	0.21356	0.1543	-0.30638	0.213561	0.151393
2	rs560036571	202723637	2:202723637:GT	G	0.995242	-0.190192	0.136009	0.162	-0.195056	0.136009	0.151533
2	rs151267114	202837024	2:202837024:CT	C	0.989436	-0.0749391	0.0536028	0.1621	-0.0768471	0.0536029	0.151676
2	rs555987357	202731027	2:202731027:AC	A	0.999215	0.317945	0.224226	0.1562	0.321138	0.224226	0.152085
2	rs116682994	202699680	2:202699680:CT	C	0.965476	-0.0513986	0.0309802	0.0971	-0.0443583	0.0309802	0.152194
2	rs141605981	201678122	2:201678122:CT	C	0.992039	-0.066033	0.0567987	0.245	-0.0812835	0.0567987	0.152407
2	rs73059682	202865986	2:202865986:CT	C	0.646412	0.0153811	0.0100552	0.1261	0.0143647	0.0100552	0.153124
2	rs2247030	201560605	2:201560605:TG	T	0.274746	-0.0153167	0.0115211	0.1837	-0.0164445	0.0115211	0.153483
2	rs12612045	202865534	2:202865534:TG	T	0.357699	-0.0153167	0.010021	0.1264	-0.0142991	0.0100211	0.153607
2	rs17448235	201436555	2:201436555:AG	A	0.859609	-0.0226547	0.0130821	0.08332	-0.0186616	0.0130821	0.153724
2	rs78719588	202400832	2:202400832:CT	C	0.996089	-0.207147	0.124543	0.09626	-0.177646	0.124543	0.153758
2	rs189369197	201756349	2:201756349:GA	G	0.993517	-0.0894872	0.0690526	0.195	-0.0984926	0.0690526	0.15377
2	rs142261200	203113812	2:203113812:GT	G	0.994734	0.123633	0.0816756	0.1301	0.116402	0.0816757	0.154108
2	rs142103390	201535098	2:201535098:GA	G	0.980521	0.0698991	0.0401562	0.08174	0.0572254	0.0401563	0.154138
2	rs2540060	201560331	2:201560331:AG	A	0.267385	-0.0151136	0.0116076	0.1929	-0.0165234	0.0116076	0.15459
2	rs144584077	202237358	2:202237358:GC	G	0.989975	-0.063579	0.0556905	0.2536	-0.0792422	0.0556905	0.154764
2	rs17532861	201463510	2:201463510:TC	T	0.859486	-0.0226547	0.0131159	0.08412	-0.0186601	0.0131159	0.154821
2	rs17447508	201307000	2:201307000:CA	C	0.96292	-0.0394687	0.0271485	0.146	-0.0386237	0.0271485	0.154829
2	rs754569696	203097292	2:203097292:GA	G	0.998491	0.217769	0.16287	0.1812	0.23123	0.16287	0.155689
2	rs4035120	201488413	2:201488413:AG	A	0.139436	0.0228372	0.0131296	0.08197	0.0186376	0.0131296	0.155751
2	rs72937124	202234867	2:202234867:TA	T	0.955682	-0.0276796	0.0223332	0.2152	0.0316875	0.0223332	0.155942
2	rs13015146	203062103	2:203062103:TC	T	0.53186	0.0127188	0.00959754	0.1851	0.0136167	0.00959754	0.155966
2	rs187099318	201729485	2:201729485:AG	A	0.998907	-0.121603	0.0903851	0.1785	-0.128236	0.0903851	0.155966
2	rs542164820	201911591	2:201911591:TC	T	0.994857	-0.0950802	0.0901374	0.2915	-0.127841	0.0901374	0.156105
2	rs180703035	201343894	2:201343894:GA	G	0.997829	-0.119121	0.0944221	0.2071	-0.133877	0.0944221	0.156232
2	rs531487033	202449482	2:202449482:GA	G	0.991792	-0.0821867	0.073764	0.2652	-0.10451	0.073764	0.156535
2	rs13007734	203017062	2:203017062:GA	G	0.722575	0.0146915	0.0107015	0.1698	0.0151608	0.0107015	0.156572
2	rs550825697	202504168	2:202504168:TC	T	0.998106	0.0916672	0.110811	0.4081	0.156966	0.110811	0.156623
2	rs116435783	202189316	2:202189316:GA	G	0.993994	-0.0858847	0.0683021	0.2086	-0.0966613	0.0683021	0.157009
2	rs2293524	201467231	2:201467231:AG	A	0.757515	0.0179381	0.0110368	0.1041	0.0156146	0.0110368	0.157136
2	rs181041381	201872186	2:201872186:TC	T	0.997752	0.260902	0.172898	0.1313	0.244587	0.172898	0.157177
2	rs11674358	203062538	2:203062538:AG	A	0.531906	0.01262	0.00956202	0.1869	0.0135179	0.00956202	0.157447
2	rs184168038	201691034	2:201691034:AT	A	0.992085	-0.0647519	0.0566343	0.2529	-0.0800463	0.0566343	0.157541
2	rs866782444	202843651	2:202843651:AC	A	0.995488	-0.140297	0.101428	0.1666	-0.143325	0.101429	0.157637
2	rs189442260	201714944	2:201714944:AT	A	0.998075	0.223863	0.151499	0.1395	0.214047	0.151499	0.157697
2	rs4321346	202852216	2:202852216:AG	A	0.795211	-0.0196926	0.0128602	0.1257	-0.0181631	0.0128602	0.157848
2	rs529502825	202087665	2:202087665:TG	T	0.998891	0.361653	0.232231	0.1194	0.32753	0.232232	0.158434
2	rs79058237	203004970	2:203004970:CT	C	0.887958	0.0205866	0.0150026	0.17	0.0211309	0.0150026	0.158988
2	rs77834607	201213137	2:201213137:AG	A	0.964906	0.0267393	0.0267056	0.3167	0.0376121	0.0267056	0.159013
2	rs746284203	202461273	2:202461273:CA	C	0.999692	0.44051	0.303305	0.1464	0.427153	0.303305	0.159035
2	rs75858405	201748477	2:201748477:CT	C	0.988851	-0.0598562	0.0523744	0.2531	-0.07368	0.0523744	0.159489
2	rs11895283	203057294	2:203057294:CT	C	0.536218	0.01262	0.00958372	0.1879	0.0134601	0.00958372	0.160179
2	rs12997909	201468515	2:201468515:TC	T	0.757807	0.0178399	0.0110366	0.106	0.0154992	0.0110366	0.160215
2	rs114634431	203007253	2:203007253:TG	T	0.888143	0.0203907	0.0149991	0.174	0.0210637	0.0149991	0.160221
2	rs7564315	202944114	2:202944114:CT	C	0.911103	-0.0272684	0.0184585	0.1396	-0.0259189	0.0184585	0.160268
2	rs17385089	202659327	2:202659327:GA	G	0.956529	0.0346912	0.0234475	0.139	0.0329071	0.0234475	0.160487
2	rs183411932	201981814	2:201981814:CG	C	0.996874	0.103909	0.115257	0.3673	0.161746	0.115257	0.160513
2	rs77750353	202830067	2:202830067:GA	G	0.986834	-0.0831642	0.0649367	0.2003	-0.0911218	0.0649367	0.160545
2	rs10188081	202800848	2:202800848:GA	G	0.229181	0.0232281	0.0120395	0.05369	0.0168887	0.0120395	0.160685
2	rs190645598	201941235	2:201941235:TA	T	0.997552	0.0666301	0.0548554	0.2245	0.0769057	0.0548554	0.160924
2	rs10931911	201560268	2:201560268:AC	A	0.840699	0.0170538	0.0146969	0.2459	0.0206007	0.0146969	0.161004
2	rs557702702	202679323	2:202679323:TA	T	0.99903	0.299882	0.213428	0.16	0.299002	0.213428	0.161231
2	rs116747078	201336895	2:201336895:GA	G	0.996196	-0.131134	0.101893	0.1981	-0.142487	0.101893	0.161992
2	rs145748476	201171855	2:201171855:CT	C	0.959255	0.0295588	0.0242356	0.2226	0.0338748	0.0242356	0.162195
2	rs13031047	203061100	2:203061100:AG	A	0.543964	0.0125213	0.00964256	0.1941	0.0134528	0.00964256	0.162972
2	rs17532798	201456390	2:201456390:AC	A	0.859686	-0.0222456	0.0130934	0.08932	-0.0182671	0.0130934	0.162973
2	rs182849420	202590475	2:202590475:GA	G	0.998645	0.281262	0.184842	0.1281	0.257852	0.184842	0.16302
2	rs3769827	202102685	2:202102685:AG	A	0.533215	0.0445909	0.00956455	3.13e-06	0.0133362	0.00956464	0.16322
2	rs530036077	202664090	2:202664090:GA	G	0.999061	-0.22891	0.158861	0.1496	-0.221432	0.158861	0.163356
2	rs566086541	201926861	2:201926861:GA	G	0.998845	-0.206901	0.160944	0.1986	-0.224237	0.160944	0.16354
2	rs187345039	201247025	2:201247025:TC	T	0.992316	0.0586462	0.0574929	0.3077	0.0800703	0.0574929	0.163711
2	rs148300211	201670483	2:201670483:TC	T	0.995072	0.0684994	0.082067	0.4039	0.114213	0.082067	0.164012
2	rs4675259	202946871	2:202946871:TC	T	0.912026	-0.0270629	0.0184766	0.143	-0.025707	0.0184766	0.164127
2	rs78465788	201506097	2:201506097:GA	G	0.981906	0.0475513	0.0400406	0.235	0.0557088	0.0400406	0.164132
2	rs546908287	202724021	2:202724021:AC	A	0.998814	-0.203463	0.160142	0.2039	-0.222769	0.160142	0.164202
2	rs115478682	202024401	2:202024401:CT	C	0.971096	-0.0968414	0.0353208	0.006111	-0.049098	0.035321	0.164514
2	rs193079914	201326510	2:201326510:GC	G	0.99458	-0.098716	0.0780413	0.2059	-0.108319	0.0780413	0.165148
2	rs11674751	202939336	2:202939336:CT	C	0.913536	-0.0268575	0.0184602	0.1457	-0.0256087	0.0184602	0.165368
2	rs183796473	202408950	2:202408950:AG	A	0.996828	0.156063	0.110327	0.1572	0.153031	0.110327	0.165421
2	rs6745997	202798777	2:202798777:GA	G	0.947505	-0.0565704	0.0223062	0.01121	-0.0309257	0.0223063	0.16562
2	rs58069848	202852791	2:202852791:CT	C	0.978765	-0.106583	0.0750934	0.1558	-0.104099	0.0750935	0.165667
2	rs142609245	201943669	2:201943669:TC	T	0.999122	0.24224	0.171249	0.1572	0.237319	0.171249	0.165804
2	rs4675260	202946921	2:202946921:GT	G	0.913536	-0.0270629	0.0185321	0.1442	-0.0256819	0.0185321	0.165805
2	rs10167226	202651989	2:202651989:TC	T	0.907561	-0.0231663	0.0180366	0.199	-0.0249952	0.0180366	0.165806
2	rs545531397	202715283	2:202715283:CA	C	0.997197	-0.170195	0.101428	0.09335	-0.140494	0.101428	0.166004
2	rs112304872	202918855	2:202918855:CT	C	0.970758	0.0474559	0.0291899	0.104	0.0404303	0.0291899	0.166029
2	rs764674661	203121715	2:203121715:GC	G	0.999399	0.326638	0.232137	0.1594	0.321526	0.232137	0.166031
2	rs16838426	202771029	2:202771029:TC	T	0.918956	-0.0388448	0.0184836	0.03559	-0.0255894	0.0184836	0.166226
2	rs183567805	202154683	2:202154683:CA	C	0.995134	-0.102697	0.0871055	0.2384	-0.120577	0.0871055	0.166278
2	rs4675255	202945292	2:202945292:AG	A	0.913489	-0.0269602	0.0184894	0.1448	-0.0255796	0.0184894	0.16652
2	rs3856505	203028129	2:203028129:AG	A	0.205713	-0.0140989	0.0120503	0.242	-0.0166654	0.0120503	0.166669
2	rs2110865	202871455	2:202871455:GA	G	0.360517	-0.0152152	0.0100333	0.1294	-0.0138591	0.0100333	0.167183
2	rs138201513	201760949	2:201760949:TC	T	0.997028	-0.198329	0.101783	0.05135	-0.140585	0.101783	0.167211
2	rs62195493	202772612	2:202772612:CT	C	0.822128	0.0168571	0.0138243	0.2227	0.0190691	0.0138243	0.167774
2	rs1521887	202940859	2:202940859:TC	T	0.913489	-0.0268575	0.0185152	0.1469	-0.025537	0.0185152	0.167819
2	rs4560092	203060299	2:203060299:AG	A	0.543456	0.0123237	0.00959059	0.1988	0.013222	0.0095906	0.168006
2	rs114967757	202829252	2:202829252:TA	T	0.980613	0.0754785	0.0427707	0.07761	0.0589403	0.0427708	0.168188
2	rs17532875	201465291	2:201465291:CT	C	0.860225	-0.0221434	0.0131367	0.09187	-0.0180912	0.0131367	0.168465
2	rs75670337	202609850	2:202609850:TC	T	0.978288	-0.0746158	0.0340959	0.02864	-0.0469417	0.034096	0.16859
2	rs1521884	203039676	2:203039676:CA	C	0.537789	0.0124225	0.00966533	0.1987	0.0133034	0.00966533	0.168696
2	rs192830174	202809810	2:202809810:AG	A	0.996658	0.100479	0.112953	0.3737	0.155437	0.112953	0.168785
2	rs145519245	202152072	2:202152072:GA	G	0.998907	0.319617	0.240249	0.1834	0.330438	0.240249	0.169008
2	rs187682743	202870896	2:202870896:TG	T	0.995873	0.113061	0.0811984	0.1638	0.111585	0.0811984	0.169371
2	rs61695335	201469439	2:201469439:GA	G	0.998999	-0.182242	0.147715	0.2173	-0.202993	0.147715	0.169373
2	rs777626971	201174013	2:201174013:GA	G	0.997444	0.24169	0.167854	0.1499	0.230662	0.167854	0.169386
2	rs201743143	201886834	2:201886834:GT	G	0.998014	0.220981	0.13663	0.1058	0.187709	0.136631	0.169491
2	rs79944837	202671185	2:202671185:AG	A	0.998553	0.261287	0.185604	0.1592	0.254974	0.185604	0.169519
2	rs115501179	202819595	2:202819595:TA	T	0.99304	-0.112833	0.0829404	0.1737	-0.113899	0.0829405	0.169669
2	rs77423910	202291513	2:202291513:GA	G	0.996104	-0.0964008	0.0882546	0.2747	-0.121062	0.0882547	0.170147
2	rs529269614	202769061	2:202769061:AT	A	0.998783	0.326422	0.220068	0.138	0.301837	0.220068	0.170199
2	rs4675258	202946328	2:202946328:TC	T	0.912026	-0.0267547	0.0185218	0.1486	-0.0253988	0.0185219	0.170285
2	rs138566709	203033327	2:203033327:GT	G	0.995719	-0.11485	0.0833644	0.1683	-0.114279	0.0833644	0.170427
2	rs138144340	201435154	2:201435154:AG	A	0.988713	-0.06145	0.0470783	0.1918	-0.0645047	0.0470783	0.170638
2	rs41308790	202646333	2:202646333:AG	A	0.996258	0.0962189	0.103985	0.3548	0.142432	0.103985	0.170766
2	rs35592099	201208771	2:201208771:AT	A	0.210071	0.0181346	0.0123469	0.1419	0.0169118	0.012347	0.170777
2	rs79208822	202846277	2:202846277:GA	G	0.944857	0.0314987	0.0219456	0.1512	0.0300591	0.0219456	0.170778
2	rs114793408	202251569	2:202251569:GA	G	0.965799	-0.0180621	0.0275975	0.5128	-0.0377958	0.0275975	0.17083
2	rs10175434	202851978	2:202851978:CA	C	0.79712	-0.0195906	0.012959	0.1306	-0.0177366	0.012959	0.171102
2	rs538489486	202436102	2:202436102:TC	T	0.996859	0.197046	0.13846	0.1547	0.189351	0.13846	0.171454
2	rs67993838	201372895	2:201372895:GA	G	0.859424	-0.0220411	0.0131759	0.09436	-0.0180181	0.0131759	0.171468
2	rs3754796	201245272	2:201245272:GA	G	0.952772	-0.0354199	0.0233629	0.1295	-0.0319477	0.0233629	0.171482
2	rs146817972	202494663	2:202494663:GA	G	0.996397	0.14583	0.0940734	0.1211	0.128519	0.0940735	0.171891
2	rs577021357	201449444	2:201449444:TG	T	0.997244	-0.165464	0.128224	0.1969	-0.17513	0.128224	0.171997
2	rs1914267	202542836	2:202542836:CT	C	0.551678	0.0171521	0.0105319	0.1034	0.014381	0.0105319	0.172105
2	rs1477032	202875696	2:202875696:AG	A	0.20308	-0.0180621	0.0122482	0.1403	-0.016719	0.0122482	0.172248
2	rs16838742	202939836	2:202939836:GC	G	0.913536	-0.026652	0.0184962	0.1496	-0.0252353	0.0184962	0.172458
2	rs7563722	201576135	2:201576135:AG	A	0.176163	-0.0252152	0.0175893	0.1517	-0.0239709	0.0175893	0.172942
2	rs55814619	202830132	2:202830132:CA	C	0.924561	-0.0369752	0.0218735	0.09095	-0.0298067	0.0218736	0.172983
2	rs559509574	202352678	2:202352678:GT	G	0.998845	0.293937	0.201783	0.1452	0.274766	0.201783	0.173296
2	rs12988414	203062078	2:203062078:CT	C	0.543763	0.0121262	0.00958653	0.2059	0.0130421	0.00958654	0.173685
2	rs62179506	201172556	2:201172556:TA	T	0.998968	-0.208994	0.16145	0.1955	-0.219631	0.16145	0.173715
2	rs145343531	201482587	2:201482587:GA	G	0.991916	0.10508	0.0738912	0.155	0.100508	0.0738913	0.173761
2	rs182736680	202032863	2:202032863:GA	G	0.992439	0.0478373	0.0739668	0.5178	0.10061	0.0739667	0.173766
2	rs2540056	201562769	2:201562769:GC	G	0.854158	0.0199007	0.0148634	0.1806	0.0202097	0.0148634	0.173925
2	rs73042206	201341973	2:201341973:AG	A	0.96603	0.0389322	0.0297128	0.1901	0.0403861	0.0297128	0.174079
2	rs7563682	201539206	2:201539206:TC	T	0.576532	0.0170538	0.00976185	0.08064	0.0132677	0.00976186	0.174104
2	rs114638591	201514720	2:201514720:CT	C	0.997644	0.0863612	0.0956329	0.3665	0.129942	0.0956329	0.174225
2	rs571347689	202234165	2:202234165:CT	C	0.998352	-0.197598	0.167456	0.238	-0.227494	0.167456	0.174294
2	rs13015648	201990540	2:201990540:TG	T	0.939298	0.0452601	0.0214917	0.03521	0.0291923	0.0214917	0.174367
2	rs3729647	202097327	2:202097327:GC	G	0.52219	0.0437298	0.00954007	4.57e-06	0.0129562	0.00954016	0.17444
2	rs151075186	202429524	2:202429524:GA	G	0.997167	-0.0931026	0.0907636	0.305	-0.123191	0.0907636	0.174693
2	rs112427768	202872260	2:202872260:GT	G	0.97028	0.0470744	0.0296697	0.1126	0.0402408	0.0296697	0.175007
2	rs114684483	202124265	2:202124265:CG	C	0.993456	-0.0738618	0.0640862	0.2491	-0.0869016	0.0640862	0.175096
2	rs75672617	202623646	2:202623646:AG	A	0.998445	-0.189105	0.15049	0.2089	-0.204014	0.15049	0.175205
2	rs577780016	201622355	2:201622355:AT	A	0.999446	-0.285152	0.227922	0.2109	-0.308873	0.227922	0.175364
2	rs190124353	201658443	2:201658443:TC	T	0.999122	0.335615	0.236687	0.1562	0.320702	0.236687	0.175431
2	rs62191502	202091966	2:202091966:TC	T	0.956945	0.0542041	0.0261025	0.03784	0.0353317	0.0261026	0.175873
2	rs17383714	202153789	2:202153789:CT	C	0.917601	-0.0368715	0.017147	0.03153	0.0232086	0.017147	0.175895
2	rs10931980	202789129	2:202789129:GT	G	0.205205	0.0223484	0.0122572	0.06826	0.0165843	0.0122572	0.176048
2	rs74983672	201638003	2:201638003:CA	C	0.992378	-0.114177	0.0931905	0.2205	-0.1259	0.0931906	0.176696
2	rs147558931	203091897	2:203091897:AG	A	0.970296	0.0300441	0.0274595	0.2739	0.0370756	0.0274595	0.176954
2	rs192685016	201704057	2:201704057:TC	T	0.998275	-0.140527	0.125257	0.2619	-0.16905	0.125257	0.177135
2	rs4558573	203003941	2:203003941:TC	T	0.389544	-0.013592	0.00982641	0.1666	-0.0132618	0.00982641	0.177143
2	rs530598068	201747809	2:201747809:CT	C	0.995827	-0.0908004	0.0928863	0.3283	-0.125355	0.0928863	0.177161
2	rs34771762	201412655	2:201412655:AG	A	0.938482	0.0339182	0.0215557	0.1156	0.0290862	0.0215557	0.177225
2	rs7591915	201358597	2:201358597:AG	A	0.418525	-0.0150121	0.00971277	0.1222	-0.0131042	0.00971277	0.177282
2	rs7588895	202095535	2:202095535:CT	C	0.522451	0.0437298	0.00959216	5.14e-06	0.0129297	0.00959225	0.17768
2	rs6714212	203056987	2:203056987:AG	A	0.53052	0.0120274	0.0095588	0.2083	0.0128831	0.00955881	0.177731
2	rs185485547	201889060	2:201889060:AC	A	0.997875	0.254022	0.174382	0.1452	0.234985	0.174382	0.177811
2	rs567213979	202873462	2:202873462:AC	A	0.99886	0.221943	0.177944	0.2123	0.239575	0.177944	0.178189
2	rs17468277	202154200	2:202154200:CT	C	0.885202	0.040854	0.0140857	0.003727	0.0189521	0.0140857	0.178471
2	rs11690441	201315019	2:201315019:TC	T	0.993425	-0.0638987	0.0558292	0.2524	-0.0750732	0.0558292	0.178724
2	rs765604922	202867130	2:202867130:GA	G	0.9996	0.358513	0.28006	0.2005	0.376448	0.28006	0.178894
2	rs77924626	202763436	2:202763436:CT	C	0.992362	-0.115186	0.0847684	0.1742	-0.113744	0.0847685	0.179654
2	rs986769	202798017	2:202798017:GA	G	0.227502	0.022544	0.0120126	0.06056	0.0160958	0.0120126	0.180276
2	rs116486229	201625964	2:201625964:AG	A	0.994672	0.113329	0.0758414	0.1351	0.101567	0.0758415	0.180504
2	rs41452044	202054684	2:202054684:TC	T	0.996889	-0.194799	0.106828	0.06823	-0.14299	0.106828	0.180731
2	rs186971067	202822725	2:202822725:CT	C	0.998044	-0.216168	0.165537	0.1916	-0.221452	0.165537	0.180969
2	rs148645238	201624260	2:201624260:CT	C	0.992162	-0.112497	0.0927568	0.2252	-0.124059	0.0927569	0.181072
2	rs188082558	201930735	2:201930735:AG	A	0.998799	-0.220273	0.15891	0.1657	-0.212436	0.15891	0.181277
2	rs182693790	202189106	2:202189106:GC	G	0.998845	0.243417	0.161311	0.1313	0.215638	0.161311	0.181292
2	rs4265997	203004210	2:203004210:CT	C	0.38976	-0.0134906	0.00983594	0.1702	-0.0131463	0.00983595	0.181367
2	rs72940527	203012606	2:203012606:AC	A	0.973345	-0.0342809	0.0291507	0.2396	-0.0388719	0.0291507	0.182375
2	rs76380435	201172618	2:201172618:CT	C	0.960071	0.0284903	0.0246361	0.2475	0.0328483	0.0246362	0.182421
2	rs77384986	201415656	2:201415656:GC	G	0.986233	-0.0506619	0.0446947	0.257	-0.0595892	0.0446947	0.18245
2	rs554356363	201948329	2:201948329:CT	C	0.995396	-0.0857758	0.0904191	0.3428	-0.120529	0.0904191	0.18253
2	rs35632316	203060070	2:203060070:GA	G	0.543964	0.0118298	0.00957398	0.2166	0.0127579	0.00957398	0.182678
2	rs531043545	202897983	2:202897983:GA	G	0.99769	-0.138917	0.112672	0.2176	-0.150101	0.112672	0.182796
2	rs17447424	201286358	2:201286358:CT	C	0.589282	-0.0109598	0.00966484	0.2568	-0.0128684	0.00966484	0.183037
2	rs183540554	202746981	2:202746981:CT	C	0.997921	0.213255	0.139118	0.1253	0.185226	0.139119	0.183049
2	rs72927059	201678831	2:201678831:GT	G	0.925516	-0.00290421	0.0173944	0.8674	0.0231563	0.0173944	0.183108
2	rs148667174	203130632	2:203130632:GC	G	0.970989	0.0294617	0.0278607	0.2903	0.037065	0.0278607	0.183398
2	rs17649845	202152797	2:202152797:GA	G	0.885387	0.040566	0.0140696	0.003936	0.01871	0.0140696	0.183579
2	rs190482212	202560150	2:202560150:GA	G	0.997567	-0.104805	0.0899959	0.2442	-0.119633	0.0899959	0.183745
2	rs4494723	203002608	2:203002608:GA	G	0.390052	-0.0133892	0.00982373	0.1729	-0.0130584	0.00982373	0.18376
2	rs544342601	202997775	2:202997775:CT	C	0.997182	-0.133303	0.103786	0.199	-0.137955	0.103786	0.183774
2	rs189593583	201952428	2:201952428:CT	C	0.994441	-0.0817525	0.0862852	0.3434	-0.114672	0.0862852	0.183853
2	rs139613089	201700440	2:201700440:CT	C	0.956945	-0.0111621	0.0230229	0.6278	-0.0305893	0.0230229	0.183964
2	rs572142109	202715282	2:202715282:GA	G	0.997213	-0.165582	0.102319	0.1056	-0.135796	0.102319	0.184448
2	rs112484377	202127822	2:202127822:GA	G	0.98591	0.0765906	0.0421966	0.06951	0.056	0.0421966	0.184469
2	rs77837138	202742661	2:202742661:GA	G	0.987342	-0.0561472	0.0430157	0.1918	-0.0570712	0.0430157	0.184591
2	rs189544146	202615291	2:202615291:AG	A	0.990915	0.102918	0.0592065	0.08216	0.0785323	0.0592066	0.184703
2	rs34792934	202709789	2:202709789:TC	T	0.372374	0.0139029	0.0102173	0.1736	0.0135519	0.0102173	0.184716
2	rs13386989	202167106	2:202167106:AG	A	0.988928	-0.0859937	0.0729847	0.2387	-0.0967706	0.0729848	0.184873
2	rs541200372	201820590	2:201820590:CG	C	0.999353	-0.262014	0.213252	0.2192	-0.282473	0.213252	0.185306
2	rs76383690	201179435	2:201179435:GA	G	0.960302	0.0282959	0.0246756	0.2515	0.0326661	0.0246757	0.185564
2	rs4033029	202873438	2:202873438:TC	T	0.201971	-0.0175532	0.0123313	0.1546	-0.016311	0.0123313	0.185924
2	rs7572045	202168215	2:202168215:AG	A	0.988959	-0.0856668	0.0729398	0.2402	-0.0964586	0.0729398	0.186021
2	rs10804125	202739103	2:202739103:GA	G	0.016169	-0.0491902	0.0413941	0.2347	-0.0546737	0.0413941	0.186565
2	rs547827493	201418605	2:201418605:AG	A	0.999538	-0.249488	0.21283	0.2411	-0.280983	0.21283	0.186761
2	rs75843277	201357049	2:201357049:AG	A	0.899199	-0.0224501	0.0161998	0.1658	-0.0213844	0.0161998	0.186822
2	rs115219115	202571017	2:202571017:GA	G	0.987065	-0.0686001	0.0437284	0.1167	-0.0577098	0.0437284	0.186925
2	rs9750944	202157856	2:202157856:GT	G	0.988959	-0.085449	0.0729247	0.2413	-0.0962408	0.0729247	0.186926
2	rs79461287	201180330	2:201180330:CT	C	0.960317	0.0281987	0.0246792	0.2532	0.0325696	0.0246792	0.186928
2	rs12693959	203044948	2:203044948:CT	C	0.53822	0.0117309	0.00959544	0.2215	0.0126592	0.00959544	0.187072
2	rs149187868	201323111	2:201323111:AG	A	0.996181	-0.123298	0.0802213	0.1243	-0.105757	0.0802214	0.1874
2	rs561628987	201740278	2:201740278:CA	C	0.997505	0.26121	0.196121	0.1829	0.258128	0.196122	0.18812
2	rs35813708	202130167	2:202130167:GT	G	0.979119	-0.0261387	0.0339687	0.4416	-0.0447043	0.0339687	0.188159
2	rs186801142	202535609	2:202535609:TC	T	0.997721	-0.149196	0.110869	0.1784	-0.145901	0.110869	0.188183
2	rs148234352	202303402	2:202303402:CT	C	0.983138	0.085168	0.0459947	0.06407	0.0605138	0.0459948	0.188286
2	rs185238768	202765867	2:202765867:CG	C	0.996012	0.0647572	0.0849907	0.4461	0.11178	0.0849907	0.188443
2	rs9917146	202935678	2:202935678:TC	T	0.911364	-0.0256255	0.0184344	0.1645	-0.0242389	0.0184344	0.188552
2	rs12989236	201380834	2:201380834:CT	C	0.758777	0.0168571	0.011087	0.1284	0.0145767	0.011087	0.188591
2	rs558177915	201900781	2:201900781:GA	G	0.998568	0.297806	0.203677	0.1437	0.267772	0.203677	0.188614
2	rs2037462	203002279	2:203002279:CA	C	0.390083	-0.0131866	0.00977877	0.1775	-0.0128558	0.00977877	0.188624
2	rs142276384	202994076	2:202994076:GA	G	0.997721	0.172944	0.115292	0.1336	0.151528	0.115292	0.188746
2	rs16838219	202679085	2:202679085:TC	T	0.750216	-0.0150121	0.011171	0.179	-0.0146774	0.011171	0.188888
2	rs531864317	201634706	2:201634706:CA	C	0.998476	-0.123977	0.127746	0.3318	-0.167808	0.127746	0.188979
2	rs115235920	201185855	2:201185855:AC	A	0.960271	0.027907	0.0246459	0.2575	0.0323625	0.0246459	0.189149
2	rs138546094	203003207	2:203003207:GA	G	0.999153	-0.232184	0.19618	0.2366	-0.257474	0.19618	0.189372
2	rs533343477	202224504	2:202224504:TA	T	0.999215	0.222103	0.20722	0.2838	0.27163	0.20722	0.189916
2	rs12373820	201382032	2:201382032:TG	T	0.758777	0.0167588	0.0110569	0.1296	0.0144908	0.0110569	0.190008
2	rs10182514	202154941	2:202154941:TC	T	0.988605	-0.084578	0.072704	0.2447	-0.0952028	0.0727041	0.19038
2	rs17593621	201448896	2:201448896:TC	T	0.758731	0.0167588	0.0110598	0.1297	0.0144743	0.0110598	0.190627
2	rs77413225	202163043	2:202163043:TC	T	0.988959	-0.0844692	0.0728724	0.2464	-0.095261	0.0728725	0.191135
2	rs2882230	202533160	2:202533160:GA	G	0.591115	-0.0349021	0.00987044	0.0004062	-0.0129	0.00987049	0.191236
2	rs12993621	201451647	2:201451647:AG	A	0.7587	0.0166604	0.0110235	0.1307	0.0144007	0.0110235	0.19143
2	rs116081766	203096545	2:203096545:CA	C	0.88785	-0.0193867	0.0154381	0.2092	-0.0201581	0.0154381	0.191643
2	rs185638057	202672806	2:202672806:AG	A	0.988913	0.0283931	0.0534247	0.5951	0.069753	0.0534247	0.191678
2	rs56892407	202935708	2:202935708:CT	C	0.913274	-0.025523	0.0184694	0.167	-0.0241082	0.0184694	0.191789
2	rs115845538	202868833	2:202868833:GA	G	0.998876	-0.248974	0.147031	0.09039	-0.191869	0.147031	0.191908
2	rs149502003	202838495	2:202838495:AT	A	0.992039	-0.0922249	0.0616075	0.1344	-0.0802892	0.0616076	0.192494
2	rs6706074	202159014	2:202159014:AC	A	0.988959	-0.0842516	0.0729312	0.248	-0.0950434	0.0729312	0.192509
2	rs4672791	201290478	2:201290478:GA	G	0.588605	-0.0109598	0.00968517	0.2578	-0.0126185	0.00968517	0.192619
2	rs116150765	201387929	2:201387929:GA	G	0.986187	-0.0487702	0.0445746	0.2739	-0.0579804	0.0445746	0.193344
2	rs67358415	201781361	2:201781361:TG	T	0.935464	0.043634	0.0213173	0.04067	0.0277188	0.0213174	0.193501
2	rs186931289	201281336	2:201281336:CG	C	0.985571	-0.0632593	0.0438905	0.1495	-0.0570593	0.0438905	0.193588
2	rs2008283	202873198	2:202873198:TG	T	0.202233	-0.0172479	0.0123225	0.1616	-0.0160063	0.0123225	0.193961
2	rs57003626	202935474	2:202935474:CT	C	0.913305	-0.0254204	0.0184819	0.169	-0.0240054	0.0184819	0.193992
2	rs145888936	201634232	2:201634232:GC	G	0.997983	0.24998	0.17655	0.1568	0.229218	0.17655	0.194178
2	rs187928754	202661572	2:202661572:CT	C	0.995658	-0.0999308	0.0923282	0.2791	-0.119845	0.0923282	0.194277
2	rs13019444	202090616	2:202090616:CT	C	0.535664	0.0429637	0.00955902	6.97e-06	0.0124075	0.0095591	0.194296
2	rs62193401	202546557	2:202546557:TC	T	0.933446	-0.0201007	0.0212328	0.3438	-0.027541	0.0212328	0.194597
2	rs4673227	203005909	2:203005909:AG	A	0.387727	-0.0131866	0.00985102	0.1807	-0.0127752	0.00985102	0.194687
2	rs188011436	202714339	2:202714339:CT	C	0.997167	0.164158	0.117532	0.1625	0.152376	0.117532	0.194814
2	rs62191537	202154905	2:202154905:TA	T	0.91948	-0.00160128	0.0187108	0.9318	-0.0242305	0.0187108	0.19532
2	rs143435210	201255152	2:201255152:CT	C	0.998799	0.119382	0.11607	0.3037	0.15024	0.11607	0.195532
2	rs138491101	202607421	2:202607421:GA	G	0.991654	0.0802888	0.0510112	0.1155	0.0660227	0.0510112	0.195569
2	rs184578711	201966189	2:201966189:AG	A	0.999168	-0.393339	0.278334	0.1576	-0.360229	0.278335	0.195586
2	rs6734893	202872212	2:202872212:AG	A	0.084309	-0.031078	0.0196312	0.1134	-0.0254062	0.0196312	0.195605
2	rs138528914	201190735	2:201190735:AG	A	0.960363	0.0274206	0.0246362	0.2657	0.031881	0.0246362	0.195641
2	rs186682138	201528710	2:201528710:TC	T	0.998352	-0.118333	0.11536	0.305	-0.149116	0.11536	0.196145
2	rs6756511	201439634	2:201439634:GA	G	0.75887	0.0165621	0.0110666	0.1345	0.0142961	0.0110666	0.196415
2	rs12615065	202974360	2:202974360:TG	T	0.811872	-0.0164343	0.0123815	0.1844	-0.015981	0.0123815	0.196801
2	rs3764778	201440299	2:201440299:AG	A	0.758854	0.0165621	0.0110808	0.135	0.0142903	0.0110808	0.197173
2	rs191701698	202537149	2:202537149:AC	A	0.991869	0.108944	0.0630853	0.08418	0.0813071	0.0630854	0.197453
2	rs72926007	201375692	2:201375692:AG	A	0.946458	-0.0361454	0.0197869	0.06774	-0.0254972	0.0197869	0.197542
2	rs35987478	201437328	2:201437328:CA	C	0.758916	0.0164637	0.0110319	0.1356	0.0142121	0.0110319	0.19765
2	rs148994028	202546081	2:202546081:CT	C	0.989791	-0.0631528	0.0633868	0.3191	-0.0816429	0.0633868	0.197742
2	rs2276616	202593673	2:202593673:GC	G	0.998491	-0.181042	0.152349	0.2347	-0.196177	0.152349	0.197857
2	rs142604838	202502918	2:202502918:GT	G	0.997136	-0.221395	0.148199	0.1352	-0.190785	0.148199	0.197969
2	rs7582695	203029951	2:203029951:TA	T	0.264306	-0.011769	0.0111225	0.29	-0.0143113	0.0111225	0.198202
2	rs138395711	202215567	2:202215567:AT	A	0.982846	-0.0299439	0.0414181	0.4697	-0.0532844	0.041418	0.198268
2	rs115848953	202105376	2:202105376:CT	C	0.958084	-0.00863719	0.0225816	0.7021	-0.0290459	0.0225816	0.198352
2	rs12693931	202093325	2:202093325:TC	T	0.523237	0.0430595	0.00954529	6.45e-06	0.0122733	0.00954537	0.198517
2	rs10193121	202107233	2:202107233:GC	G	0.490745	0.0457379	0.00958904	1.84e-06	0.0123294	0.00958914	0.198525
2	rs1015501	201403980	2:201403980:AC	A	0.758716	0.0164637	0.0110262	0.1354	0.0141693	0.0110262	0.198774
2	rs74340199	201171129	2:201171129:GA	G	0.959686	0.0352706	0.0268697	0.1893	0.0345248	0.0268697	0.198828
2	rs746408890	203014541	2:203014541:AG	A	0.999045	-0.199427	0.163583	0.2228	-0.210169	0.163583	0.198867
2	rs13000072	201405157	2:201405157:GA	G	0.758747	0.0164637	0.0110319	0.1356	0.014167	0.0110319	0.199076
2	rs3731714	202060820	2:202060820:CT	C	0.712057	0.0385474	0.0104571	0.0002276	0.0134246	0.0104572	0.199224
2	rs114491753	201587341	2:201587341:AG	A	0.959917	-0.0104545	0.0245089	0.6697	-0.0314635	0.0245089	0.199226
2	rs41308820	202619175	2:202619175:GC	G	0.971728	0.0359461	0.0291612	0.2177	0.0374315	0.0291612	0.199281
2	rs17630975	201351188	2:201351188:GT	G	0.950909	0.0350775	0.0227861	0.1237	0.0292273	0.0227861	0.199603
2	rs189567683	202907575	2:202907575:AG	A	0.999153	0.319471	0.250227	0.2017	0.32092	0.250227	0.199662
2	rs115443408	203117230	2:203117230:CT	C	0.996597	0.100207	0.0774111	0.1955	0.0992334	0.0774111	0.199877
2	rs71406913	202186353	2:202186353:CT	C	0.986618	0.100117	0.0547547	0.06748	0.0701665	0.0547548	0.20003
2	rs62189273	201581139	2:201581139:GA	G	0.961349	0.0605305	0.034856	0.08246	0.0446319	0.0348561	0.200383
2	rs12470639	202523681	2:202523681:AG	A	0.595242	-0.03015	0.0101473	0.002966	-0.0129925	0.0101473	0.200408
2	rs4674075	201314774	2:201314774:CT	C	0.717308	-0.012275	0.0106167	0.2476	-0.0135894	0.0106167	0.200543
2	rs142895375	202838220	2:202838220:CT	C	0.989406	-0.085449	0.0623005	0.1702	-0.079737	0.0623006	0.200589
2	rs78697231	202503451	2:202503451:CT	C	0.990129	0.0998453	0.0614499	0.1042	0.0785487	0.06145	0.20116
2	rs4675266	203005930	2:203005930:CG	C	0.383215	-0.0129839	0.00982881	0.1865	-0.0125632	0.00982881	0.201179
2	rs139012883	201291009	2:201291009:TG	T	0.964383	0.0369104	0.0261499	0.1581	0.0334199	0.02615	0.201246
2	rs6435075	202139213	2:202139213:TC	T	0.9828	-0.0499258	0.0503911	0.3218	-0.0643935	0.0503911	0.201294
2	rs7602386	201445589	2:201445589:TA	T	0.754851	0.0166604	0.0110006	0.1299	0.0140554	0.0110006	0.20136
2	rs61736262	201642805	2:201642805:AC	A	0.969495	-0.0204068	0.03034	0.5012	-0.0387551	0.03034	0.201476
2	rs755401534	201550641	2:201550641:CT	C	0.999661	-0.385515	0.302426	0.2024	-0.3859	0.302426	0.20195
2	rs16838004	202547528	2:202547528:AT	A	0.932014	-0.0196926	0.0212157	0.3533	-0.0270676	0.0212157	0.202017
2	rs10497850	201401325	2:201401325:TA	T	0.758731	0.0163654	0.0110304	0.1379	0.0140692	0.0110305	0.202136
2	rs4616463	202101479	2:202101479:CT	C	0.532553	0.0433468	0.00956003	5.78e-06	0.0121928	0.00956011	0.202173
2	rs12468588	202810907	2:202810907:AC	A	0.975023	-0.0636856	0.0464764	0.1706	-0.0592641	0.0464764	0.202259
2	rs10931926	201714728	2:201714728:AT	A	0.515383	0.031983	0.00999188	0.00137	0.0127353	0.00999193	0.202464
2	rs10200256	202170589	2:202170589:TC	T	0.988944	-0.0843603	0.0746745	0.2586	-0.0951449	0.0746746	0.202618
2	rs190175115	202191443	2:202191443:CT	C	0.998845	-0.248333	0.202688	0.2205	-0.258218	0.202688	0.202675
2	rs550834839	202941326	2:202941326:CT	C	0.999446	0.347695	0.265179	0.1898	0.337765	0.265179	0.202761
2	rs17467483	201647444	2:201647444:AG	A	0.925223	-0.0167393	0.0195512	0.3919	-0.0248995	0.0195512	0.202822
2	rs564744722	203098796	2:203098796:AT	A	0.997952	0.150143	0.126455	0.2351	0.161027	0.126455	0.202877
2	rs41343445	202067713	2:202067713:AG	A	0.993425	-0.0686001	0.0630653	0.2767	-0.0802602	0.0630653	0.203141
2	rs12987876	201864650	2:201864650:GA	G	0.847952	0.0377774	0.0153399	0.01379	0.0195182	0.01534	0.20324
2	rs10931932	202080310	2:202080310:AC	A	0.087358	0.0142973	0.0172279	0.4066	0.021902	0.0172279	0.203619
2	rs139686356	202180245	2:202180245:TG	T	0.988959	-0.0838165	0.0748811	0.263	-0.0951589	0.0748811	0.2038
2	rs187437198	202123614	2:202123614:GA	G	0.997536	-0.0944206	0.0849216	0.2662	-0.107871	0.0849216	0.203997
2	rs559759317	201999112	2:201999112:CT	C	0.998429	-0.178409	0.13432	0.1841	-0.170606	0.13432	0.204035
2	rs114310543	201191180	2:201191180:GT	G	0.960348	0.0268367	0.0246458	0.2762	0.0312963	0.0246458	0.20414
2	rs4675247	202878199	2:202878199:CT	C	0.448799	-0.0151136	0.00964191	0.117	-0.0122437	0.00964191	0.204141
2	rs370267767	202925745	2:202925745:CT	C	0.996874	-0.0981642	0.0846156	0.246	-0.107445	0.0846156	0.204154
2	rs141996634	202169940	2:202169940:GT	G	0.988959	-0.084034	0.0746829	0.2605	-0.0948258	0.074683	0.204187
2	rs112912505	202176527	2:202176527:AG	A	0.988959	-0.0834903	0.0747147	0.2638	-0.0948327	0.0747147	0.204347
2	rs6721026	201247497	2:201247497:AG	A	0.953341	-0.0336602	0.023681	0.1552	-0.0300438	0.023681	0.204553
2	rs72928841	202709594	2:202709594:GC	G	0.797244	-0.0199986	0.0122369	0.1022	-0.0155241	0.012237	0.204576
2	rs752003680	203110603	2:203110603:GA	G	0.999661	-0.266704	0.210521	0.2052	-0.266966	0.210521	0.204755
2	rs34341856	201396905	2:201396905:AG	A	0.7587	0.016267	0.0110198	0.1399	0.0139653	0.0110198	0.205052
2	rs4140880	202795537	2:202795537:CT	C	0.205051	0.0212721	0.0121921	0.08103	0.0154496	0.0121921	0.205092
2	rs10210937	202828666	2:202828666:TG	T	0.724761	0.0120274	0.0111889	0.2824	0.0141766	0.0111889	0.205147
2	rs6761689	201340473	2:201340473:GT	G	0.969264	0.0359461	0.0301006	0.2324	0.0381294	0.0301006	0.205251
2	rs76165463	202197449	2:202197449:CT	C	0.970942	-0.0190809	0.0301411	0.5267	0.0381768	0.0301411	0.205298
2	rs10445730	201414862	2:201414862:CG	C	0.758747	0.016267	0.0110754	0.1419	0.0140053	0.0110754	0.206034
2	rs541258544	201312821	2:201312821:AG	A	0.999168	-0.241053	0.183265	0.1884	-0.23166	0.183265	0.206204
2	rs35741037	201393068	2:201393068:GC	G	0.7587	0.016267	0.0110448	0.1408	0.0139548	0.0110448	0.206421
2	rs185287103	201839955	2:201839955:TC	T	0.997459	-0.202606	0.146924	0.1679	-0.185601	0.146924	0.206503
2	rs147212212	202250890	2:202250890:TG	T	0.99595	-0.146993	0.091871	0.1096	-0.116054	0.0918711	0.206507
2	rs6760902	202712722	2:202712722:CT	C	0.789205	-0.0197946	0.0122142	0.1051	-0.0154278	0.0122143	0.206554
2	rs112077073	202440893	2:202440893:AG	A	0.975439	0.0641009	0.0348815	0.06611	0.0440506	0.0348815	0.206638
2	rs566235276	201613811	2:201613811:CA	C	0.998337	0.247797	0.179611	0.1677	0.226716	0.179611	0.206855
2	rs72934967	202212589	2:202212589:GA	G	0.995288	-0.0844692	0.0823131	0.3048	-0.103841	0.0823131	0.207115
2	rs2347861	201418838	2:201418838:TC	T	0.758762	0.0161686	0.0110415	0.1431	0.0139208	0.0110415	0.207393
2	rs2177084	203046418	2:203046418:GT	G	0.53186	0.0112366	0.00961003	0.2423	0.0121039	0.00961003	0.207846
2	rs112542772	202523908	2:202523908:GA	G	0.951232	-0.0169427	0.0229722	0.4608	-0.0289273	0.0229722	0.207946
2	rs6711866	202539092	2:202539092:CT	C	0.586665	-0.0339705	0.00975319	0.0004958	-0.012281	0.00975324	0.207967
2	rs79838970	201620578	2:201620578:GA	G	0.992501	0.0195085	0.0625166	0.755	0.0786649	0.0625165	0.208281
2	rs185051661	203050570	2:203050570:GA	G	0.995565	-0.104361	0.0817594	0.2018	-0.102868	0.0817595	0.208328
2	rs72934918	202176038	2:202176038:TC	T	0.995457	-0.08534	0.0836617	0.3077	-0.105241	0.0836617	0.208416
2	rs146076307	202856136	2:202856136:CA	C	0.998291	-0.201015	0.122604	0.1011	-0.154163	0.122604	0.208609
2	rs6731120	202093061	2:202093061:CG	C	0.52992	0.0427721	0.00954775	7.47e-06	0.011992	0.00954783	0.20912
2	rs111406808	202182061	2:202182061:GT	G	0.988944	-0.082621	0.0748077	0.2694	-0.0939558	0.0748077	0.209129
2	rs17636455	201397345	2:201397345:TC	T	0.7587	0.0161686	0.011036	0.1429	0.0138601	0.011036	0.209154
2	rs17386619	203004640	2:203004640:GC	G	0.38705	-0.0127813	0.00984058	0.194	-0.0123582	0.00984058	0.209173
2	rs6761625	202713131	2:202713131:GA	G	0.796597	-0.0196926	0.0122036	0.1066	-0.0153246	0.0122037	0.20921
2	rs7564913	202138589	2:202138589:GT	G	0.982861	-0.0486652	0.0503006	0.3333	-0.0631581	0.0503006	0.209256
2	rs72934603	202852812	2:202852812:CG	C	0.69458	0.0157749	0.0105379	0.1344	0.0132305	0.0105379	0.209289
2	rs12464893	203033154	2:203033154:AG	A	0.909563	0.0165621	0.0170409	0.3311	0.0213859	0.0170409	0.209489
2	rs62191464	201863300	2:201863300:CT	C	0.956529	0.0499324	0.0259766	0.05458	0.0325899	0.0259767	0.20963
2	rs149780457	202845307	2:202845307:CT	C	0.998091	-0.154434	0.130988	0.2384	-0.164297	0.130988	0.209735
2	rs868396	201559931	2:201559931:GA	G	0.845396	0.0154796	0.0148031	0.2957	0.01856	0.0148031	0.209918
2	rs111910377	202899211	2:202899211:AC	A	0.79846	0.0166604	0.0122068	0.1723	0.0153017	0.0122068	0.210007
2	rs77404113	201640489	2:201640489:CT	C	0.957314	0.0324672	0.0232233	0.1621	0.0290961	0.0232233	0.210248
2	rs79264884	201257133	2:201257133:CT	C	0.981568	-0.0673157	0.0430972	0.1183	-0.0539777	0.0430973	0.210402
2	rs4673229	203007756	2:203007756:AG	A	0.387619	-0.0126801	0.00978895	0.1952	-0.0122601	0.00978895	0.210409
2	rs6755626	201431879	2:201431879:AG	A	0.7587	0.0161686	0.0110912	0.1449	0.0138902	0.0110912	0.210438
2	rs186552491	203131788	2:203131788:TC	T	0.992886	-0.129767	0.100134	0.195	-0.125376	0.100134	0.210543
2	rs137923299	202935747	2:202935747:AG	A	0.99846	0.101744	0.123018	0.4082	0.154004	0.123018	0.210612
2	rs2160192	202703507	2:202703507:TA	T	0.794795	-0.0198966	0.0121958	0.1028	-0.0152621	0.0121958	0.210781
2	rs999576	201391491	2:201391491:AG	A	0.758685	0.0160702	0.0110182	0.1447	0.0137872	0.0110182	0.210822
2	rs187111119	201664940	2:201664940:GC	G	0.998506	-0.157824	0.147095	0.2833	-0.183891	0.147096	0.211247
2	rs13421042	202789052	2:202789052:AT	A	0.947582	-0.0532953	0.0221053	0.01591	-0.0276328	0.0221054	0.211281
2	rs112121022	202427062	2:202427062:CG	C	0.97627	0.0638195	0.0350822	0.06889	0.0438388	0.0350823	0.211446
2	rs141955552	202695195	2:202695195:GA	G	0.988374	0.0196065	0.0454953	0.6665	0.0568125	0.0454953	0.211755
2	rs193117120	203138598	2:203138598:GA	G	0.996366	-0.0967312	0.073758	0.1897	-0.0919977	0.073758	0.212291
2	rs565464668	202937974	2:202937974:GA	G	0.998106	0.204165	0.145306	0.16	0.18118	0.145306	0.212439
2	rs562990161	202302450	2:202302450:CT	C	0.979843	0.0749219	0.0416364	0.07195	0.0518966	0.0416364	0.212609
2	rs114313381	202834885	2:202834885:GA	G	0.987604	-0.0510828	0.0459918	0.2667	-0.0573226	0.0459918	0.21263
2	rs180961788	201425211	2:201425211:TG	T	0.999168	0.522952	0.410059	0.2022	0.510736	0.41006	0.212943
2	rs182485846	201172037	2:201172037:CG	C	0.997197	-0.152685	0.112469	0.1746	-0.140055	0.112469	0.21303
2	rs564378514	202313522	2:202313522:GA	G	0.99883	-0.227654	0.207853	0.2734	-0.258815	0.207853	0.213063
2	rs573553257	202428445	2:202428445:AG	A	0.99943	-0.233699	0.212484	0.2714	-0.264536	0.212484	0.213143
2	rs141238575	201337201	2:201337201:AC	A	0.990545	-0.0674227	0.0549108	0.2195	-0.0683605	0.0549108	0.213155
2	rs3769826	202103049	2:202103049:AC	A	0.485525	0.0452601	0.00956336	2.22e-06	0.0118926	0.00956345	0.213668
2	rs74267289	202820184	2:202820184:GT	G	0.993425	-0.25283	0.203462	0.214	-0.252924	0.203462	0.21383
2	rs112962187	201313362	2:201313362:CT	C	0.966492	-0.0323166	0.0259326	0.2127	-0.0322297	0.0259326	0.213932
2	rs6704688	202106032	2:202106032:CT	C	0.483046	0.0453557	0.00957665	2.18e-06	0.011902	0.00957674	0.213941
2	rs35384270	201430827	2:201430827:GA	G	0.758747	0.0159718	0.011038	0.1479	0.0137171	0.011038	0.213969
2	rs150323040	202033900	2:202033900:AG	A	0.993363	-0.0690286	0.0626313	0.2704	-0.0778238	0.0626313	0.214026
2	rs184186607	201664547	2:201664547:CT	C	0.998553	-0.112273	0.12754	0.3787	-0.158434	0.12754	0.214152
2	rs376398939	201848034	2:201848034:GA	G	0.997813	-0.16299	0.135668	0.2296	-0.168393	0.135668	0.214527
2	rs372919708	202007961	2:202007961:TC	T	0.997798	-0.221021	0.190717	0.2465	-0.236715	0.190718	0.214538
2	rs34829484	203001990	2:203001990:AG	A	0.883585	0.0179381	0.0149536	0.2303	0.0185477	0.0149536	0.214844
2	rs189466123	201945533	2:201945533:TC	T	0.996243	-0.138917	0.135848	0.3065	-0.168374	0.135848	0.215186
2	rs16835953	201800006	2:201800006:TC	T	0.960132	-0.0216323	0.0263349	0.4114	-0.0326177	0.0263348	0.215503
2	rs145079048	201752651	2:201752651:GA	G	0.951371	-0.015723	0.0236686	0.5065	-0.0292779	0.0236686	0.21609
2	rs370223616	201655310	2:201655310:CA	C	0.999338	-0.190797	0.199797	0.3396	-0.247128	0.199797	0.216125
2	rs36039030	202135234	2:202135234:GC	G	0.987481	-0.030253	0.0383758	0.4305	-0.0474427	0.0383757	0.216359
2	rs7571586	202139938	2:202139938:GC	G	0.98283	-0.0477207	0.0503352	0.3431	-0.0622164	0.0503352	0.216443
2	rs760572433	201635481	2:201635481:AG	A	0.999446	-0.311155	0.275257	0.2583	-0.340228	0.275257	0.216443
2	rs182330557	201819493	2:201819493:AG	A	0.997813	-0.122168	0.107145	0.2542	-0.132428	0.107145	0.216472
2	rs16838347	202744442	2:202744442:AG	A	0.921666	-0.0220411	0.0175943	0.2103	-0.0217445	0.0175943	0.216503
2	rs11690066	203004983	2:203004983:CA	C	0.387773	-0.0124775	0.00977307	0.2017	-0.0120701	0.00977307	0.216815
2	rs137922584	202267679	2:202267679:CT	C	0.987804	-0.0626204	0.0683676	0.3597	-0.084435	0.0683676	0.216825
2	rs192236583	202102403	2:202102403:GA	G	0.998352	0.227295	0.173392	0.1899	0.214041	0.173392	0.217042
2	rs545116477	202355737	2:202355737:CT	C	0.999061	-0.192008	0.1774	0.2791	-0.218928	0.1774	0.217168
2	rs185029218	201552004	2:201552004:TC	T	0.997875	0.262749	0.218939	0.2301	0.270178	0.218939	0.21719
2	rs778668587	202550118	2:202550118:TC	T	0.999307	0.285404	0.212184	0.1786	0.261683	0.212184	0.217471
2	rs2110646	202703593	2:202703593:AG	A	0.794795	-0.0196926	0.0122141	0.1069	-0.0150581	0.0122141	0.217633
2	rs762146043	201926548	2:201926548:GC	G	0.999677	-0.393339	0.278669	0.1581	-0.343526	0.278669	0.217673
2	rs111883009	203115894	2:203115894:AC	A	0.991715	-0.084578	0.0613048	0.1677	-0.075557	0.0613048	0.21777
2	rs74903001	202656143	2:202656143:CT	C	0.982445	-0.0492953	0.0360251	0.1712	-0.0443493	0.0360252	0.218299
2	rs12613052	201590091	2:201590091:CT	C	0.389313	0.0280042	0.00998921	0.005056	0.0122946	0.00998925	0.218404
2	rs2072502	202741277	2:202741277:CG	C	0.956929	-0.0448928	0.02478	0.07004	-0.0304944	0.0247801	0.218471
2	rs188918843	201777665	2:201777665:CG	C	0.994995	-0.0747235	0.0877381	0.3944	-0.107931	0.0877381	0.218642
2	rs146892344	201717953	2:201717953:CT	C	0.997736	-0.200526	0.119694	0.09387	-0.147172	0.119694	0.218858
2	rs148420022	203037367	2:203037367:CT	C	0.997059	-0.10159	0.0958308	0.2891	-0.11783	0.0958308	0.218859
2	rs187227736	202717817	2:202717817:GA	G	0.996443	-0.127152	0.103242	0.2181	-0.126933	0.103242	0.218893
2	rs113209175	201214139	2:201214139:GA	G	0.996289	-0.0842516	0.0816945	0.3024	-0.100425	0.0816945	0.218967
2	rs115586186	201586732	2:201586732:CT	C	0.995119	-0.0776373	0.078588	0.3232	-0.0965834	0.078588	0.219078
2	rs144359357	201300867	2:201300867:TC	T	0.99826	-0.175068	0.132105	0.1851	-0.162351	0.132105	0.219091
2	rs539815536	201876810	2:201876810:AC	A	0.998968	0.324833	0.235671	0.1681	0.289461	0.235671	0.219355
2	rs6745051	202108741	2:202108741:AC	A	0.485386	0.0452601	0.00958062	2.31e-06	0.0117631	0.00958071	0.219524
2	rs112795565	201524908	2:201524908:TC	T	0.996397	-0.0939811	0.0893357	0.2928	-0.109629	0.0893357	0.219764
2	rs62193417	202584426	2:202584426:CT	C	0.996043	-0.128857	0.121552	0.2891	-0.148989	0.121552	0.220304
2	rs114849386	202589472	2:202589472:TC	T	0.986095	0.0547722	0.0389165	0.1593	0.0476994	0.0389165	0.220317
2	rs6707595	202713771	2:202713771:CA	C	0.789236	-0.0192848	0.0122053	0.1141	-0.0149233	0.0122053	0.221449
2	rs17385479	202758705	2:202758705:GA	G	0.866338	-0.0187752	0.0144554	0.194	-0.0176722	0.0144554	0.221507
2	rs184369957	201676019	2:201676019:CT	C	0.998553	-0.111826	0.129241	0.3869	-0.157987	0.129241	0.221547
2	rs73061520	202908451	2:202908451:CG	C	0.989436	0.0559076	0.0464259	0.2285	0.056741	0.046426	0.221639
2	rs1550293	201226248	2:201226248:GA	G	0.156652	0.0186255	0.0137325	0.175	0.0167833	0.0137325	0.221645
2	rs193598	202710202	2:202710202:CT	C	0.791746	-0.0192848	0.0122289	0.1148	-0.0149356	0.0122289	0.221961
2	rs34434766	201416007	2:201416007:GA	G	0.758731	0.0157749	0.0110713	0.1542	0.0135149	0.0110713	0.222193
2	rs2253612	201568433	2:201568433:CT	C	0.110194	-0.0210194	0.0163214	0.1978	-0.0199061	0.0163214	0.222603
2	rs148324804	201752652	2:201752652:CA	C	0.951432	-0.0151136	0.0235204	0.5205	-0.0286766	0.0235204	0.22276
2	rs182236745	201276157	2:201276157:GA	G	0.998891	-0.285019	0.206153	0.1668	-0.251343	0.206153	0.222766
2	rs149701630	202542044	2:202542044:GA	G	0.998968	0.196307	0.142557	0.1685	0.173789	0.142557	0.222814
2	rs142078193	201756006	2:201756006:TC	T	0.995658	-0.128174	0.0858857	0.1356	-0.104701	0.0858858	0.222819
2	rs145684858	202386781	2:202386781:TA	T	0.997167	-0.173283	0.0953206	0.06908	-0.116168	0.0953207	0.222954
2	rs13028339	202092509	2:202092509:CT	C	0.530074	0.0424846	0.00956582	8.94e-06	0.0116515	0.0095659	0.223216
2	rs112372991	203049347	2:203049347:GT	G	0.990052	0.0653195	0.0531748	0.2193	0.0647366	0.0531748	0.223441
2	rs538637310	202363101	2:202363101:GA	G	0.998275	-0.183202	0.1656	0.2686	-0.201518	0.1656	0.223645
2	rs7569099	201389426	2:201389426:GA	G	0.759116	0.0157749	0.0110551	0.1536	0.0134513	0.0110551	0.223702
2	rs559909360	201231562	2:201231562:TA	T	0.998183	-0.199427	0.145776	0.1713	-0.177172	0.145776	0.224225
2	rs184151549	202580996	2:202580996:GA	G	0.996951	0.137934	0.100708	0.1708	0.122356	0.100708	0.224385
2	rs138374828	202739792	2:202739792:AT	A	0.989498	0.0560967	0.0488783	0.2511	0.0593843	0.0488783	0.224388
2	rs111636653	202177586	2:202177586:CT	C	0.988897	-0.0793679	0.0746514	0.2877	-0.0906789	0.0746514	0.224481
2	rs182918274	202154174	2:202154174:CG	C	0.998814	-0.263705	0.172121	0.1255	-0.208812	0.172121	0.225065
2	rs115785499	202510414	2:202510414:CT	C	0.993794	0.0780715	0.0749229	0.2974	0.0908913	0.0749229	0.22508
2	rs775823983	201975237	2:201975237:CT	C	0.999677	-0.395564	0.285233	0.1655	-0.345751	0.285233	0.225447
2	rs967693	202838353	2:202838353:GA	G	0.573822	0.0141001	0.00961691	0.1426	0.0116526	0.00961692	0.225634
2	rs111289546	201511235	2:201511235:GA	G	0.948768	0.0315956	0.0255818	0.2168	0.0309935	0.0255818	0.225687
2	rs116428717	201711797	2:201711797:AG	A	0.940976	0.0129162	0.0228919	0.5726	0.0277187	0.0228919	0.225952
2	rs546514999	202877198	2:202877198:AC	A	0.998891	0.271476	0.205041	0.1855	0.248227	0.205041	0.226041
2	rs116786446	201196334	2:201196334:TC	T	0.960317	0.0254728	0.0246283	0.301	0.0298133	0.0246283	0.226075
2	rs113776432	201510583	2:201510583:TG	T	0.948876	0.0314987	0.0255366	0.2174	0.0309028	0.0255366	0.226226
2	rs2049190	203009542	2:203009542:AG	A	0.386156	-0.0123763	0.00983177	0.2081	-0.0118921	0.00983177	0.226449
2	rs56278081	202060086	2:202060086:CT	C	0.958377	-0.0153167	0.0259152	0.5545	-0.0313335	0.0259152	0.226633
2	rs144329792	201735378	2:201735378:CT	C	0.992054	0.0836056	0.0536718	0.1193	0.0648874	0.0536719	0.226676
2	rs115077983	202891249	2:202891249:AG	A	0.990622	0.0566638	0.0466906	0.2249	0.056416	0.0466906	0.226934
2	rs6713805	202790987	2:202790987:CA	C	0.226578	0.0207825	0.012063	0.08492	0.0145715	0.012063	0.227069
2	rs545467882	202043545	2:202043545:CT	C	0.998245	0.250447	0.190967	0.1897	0.230543	0.190967	0.227341
2	rs73055623	202632780	2:202632780:AC	A	0.917247	0.0295588	0.0179604	0.09981	0.021682	0.0179604	0.227352
2	rs10931981	202791535	2:202791535:GA	G	0.226578	0.0207825	0.0120723	0.08516	0.0145715	0.0120723	0.227426
2	rs10166443	203010659	2:203010659:TC	T	0.381799	-0.012275	0.00981141	0.2109	-0.0118276	0.00981141	0.228011
2	rs535312813	201327079	2:201327079:CT	C	0.999338	-0.209734	0.194181	0.2801	-0.233987	0.194181	0.228205
2	rs187774460	201678354	2:201678354:CG	C	0.996597	0.146263	0.0993332	0.1409	0.119693	0.0993333	0.228217
2	rs188917835	201587681	2:201587681:TC	T	0.998445	-0.136622	0.135859	0.3146	-0.163654	0.135859	0.228363
2	rs16836813	202052754	2:202052754:CT	C	0.95733	-0.0150121	0.0256912	0.559	-0.0309068	0.0256912	0.228973
2	rs13397990	202883491	2:202883491:CA	C	0.903788	-0.0235757	0.0170763	0.1674	-0.0205346	0.0170763	0.229164
2	rs149428381	203077114	2:203077114:GA	G	0.988097	-0.0517144	0.0458634	0.2595	-0.0551484	0.0458634	0.22919
2	rs12053321	202682229	2:202682229:GA	G	0.762334	-0.0140989	0.011398	0.2161	-0.013701	0.011398	0.229344
2	rs10931933	202112471	2:202112471:GT	G	0.409332	0.0568528	0.00988665	8.9e-09	0.0118826	0.0098868	0.229415
2	rs2049189	203009585	2:203009585:CG	C	0.386156	-0.012275	0.00985229	0.2128	-0.0118392	0.00985229	0.229491
2	rs115044125	202950216	2:202950216:GA	G	0.996766	-0.136622	0.10052	0.1741	-0.120732	0.10052	0.229725
2	rs149396756	201198154	2:201198154:TA	T	0.993178	0.053446	0.0624108	0.3918	0.0748065	0.0624108	0.230678
2	rs72937111	202227922	2:202227922:AG	A	0.906129	-0.0361454	0.0170147	0.03364	0.0203834	0.0170147	0.230923
2	rs113986088	202979808	2:202979808:GA	G	0.998799	0.193426	0.155487	0.2135	0.18627	0.155487	0.230927
2	rs76542853	202825620	2:202825620:CT	C	0.992023	-0.243601	0.20355	0.2314	-0.243687	0.203551	0.231236
2	rs12185749	202694255	2:202694255:CT	C	0.760687	-0.0138961	0.011401	0.2229	-0.0136221	0.011401	0.232157
2	rs180960223	202468397	2:202468397:CT	C	0.998383	-0.13102	0.129323	0.311	-0.154503	0.129323	0.232201
2	rs6713565	202710249	2:202710249:CT	C	0.208238	0.019018	0.012199	0.119	0.0145581	0.012199	0.232717
2	rs11681902	202883828	2:202883828:GA	G	0.903819	-0.0235757	0.0171206	0.1685	-0.0204216	0.0171206	0.232943
2	rs10199823	202704078	2:202704078:AC	A	0.794995	-0.0191828	0.0121743	0.1151	-0.0145197	0.0121743	0.233008
2	rs16836067	201804945	2:201804945:TC	T	0.997998	-0.214308	0.195912	0.274	-0.233496	0.195912	0.233325
2	rs113957282	201738884	2:201738884:CT	C	0.98397	0.0690595	0.0411135	0.09301	0.0489659	0.0411135	0.233656
2	rs149757808	202744299	2:202744299:CG	C	0.992978	0.0846168	0.066556	0.2036	0.0792391	0.0665561	0.233826
2	rs115704081	201628690	2:201628690:TG	T	0.998845	-0.205181	0.179081	0.2519	-0.213112	0.179081	0.234034
2	rs12465322	201972313	2:201972313:AG	A	0.957114	0.0502177	0.0264003	0.05715	0.0313837	0.0264004	0.234534
2	rs187837554	202790594	2:202790594:AG	A	0.997552	-0.136163	0.128924	0.2909	-0.153221	0.128924	0.234652
2	rs144582740	201933083	2:201933083:AC	A	0.998691	-0.177334	0.173775	0.3075	-0.205992	0.173775	0.23586
2	rs565688929	201369939	2:201369939:AT	A	0.999138	0.237756	0.172171	0.1673	0.204028	0.172171	0.236005
2	rs78203925	202372252	2:202372252:TC	T	0.970942	-0.0180621	0.029387	0.5388	0.0347852	0.029387	0.236534
2	rs76671100	202391612	2:202391612:AG	A	0.98126	0.0560022	0.0358248	0.118	0.042374	0.0358248	0.236884
2	rs16838614	202873378	2:202873378:AG	A	0.989236	0.0575139	0.0465973	0.2171	0.0550898	0.0465973	0.237105
2	rs34908164	202899957	2:202899957:GA	G	0.990668	0.0546776	0.046723	0.2419	0.0551722	0.046723	0.237667
2	rs10192461	202112561	2:202112561:GA	G	0.893024	0.00149888	0.0160727	0.9257	-0.018968	0.0160727	0.237945
2	rs10196988	202740555	2:202740555:GA	G	0.956868	-0.0433251	0.0248367	0.08109	-0.0292969	0.0248368	0.238167
2	rs77460413	202830715	2:202830715:CT	C	0.987019	-0.0788268	0.0743426	0.289	-0.0876621	0.0743426	0.238333
2	rs776047320	203118086	2:203118086:CT	C	0.999661	-0.29236	0.258793	0.2586	-0.305064	0.258793	0.23848
2	rs10192784	203010503	2:203010503:AG	A	0.381783	-0.0120726	0.00986212	0.2209	-0.0116247	0.00986212	0.238508
2	rs143194741	202806197	2:202806197:TC	T	0.987019	-0.0526627	0.0440799	0.2322	-0.0519458	0.0440799	0.238619
2	rs188595719	202844616	2:202844616:TC	T	0.997659	-0.15841	0.137415	0.249	-0.161916	0.137415	0.23868
2	rs114277343	201158383	2:201158383:CA	C	0.992686	-0.0602809	0.0528684	0.2542	-0.062287	0.0528684	0.238736
2	rs10200898	202537091	2:202537091:TC	T	0.993332	-0.11082	0.0925405	0.2311	-0.108981	0.0925405	0.238933
2	rs748605843	202565871	2:202565871:GT	G	0.999769	-0.355533	0.348253	0.3073	-0.409782	0.348253	0.239324
2	rs78705022	201247133	2:201247133:GA	G	0.997398	0.390148	0.318712	0.2209	0.375002	0.318713	0.239351
2	rs1986414	201491450	2:201491450:AG	A	0.046474	-0.0312843	0.0257447	0.2243	-0.0302831	0.0257447	0.239482
2	rs1007052104	201667160	2:201667160:TC	T	0.999353	0.233411	0.179909	0.1945	0.211561	0.179909	0.239621
2	rs557447020	201879620	2:201879620:TC	T	0.997721	-0.124543	0.127088	0.3271	-0.149425	0.127088	0.239693
2	rs188532127	202957848	2:202957848:TC	T	0.996674	-0.130906	0.112075	0.2428	-0.131764	0.112075	0.239727
2	rs190057213	203073337	2:203073337:GC	G	0.999184	-0.195893	0.192279	0.3083	-0.225909	0.192279	0.240034
2	rs6718287	201359381	2:201359381:CT	C	0.610517	0.0128175	0.00973149	0.1878	0.0114324	0.0097315	0.24008
2	rs6760970	202110867	2:202110867:GA	G	0.487604	0.0447821	0.00958819	3e-06	0.0112612	0.00958829	0.240203
2	rs9646756	202540338	2:202540338:GT	G	0.593825	-0.0331432	0.00976237	0.0006863	-0.0114426	0.00976242	0.241153
2	rs116004805	201358102	2:201358102:GA	G	0.995873	-0.109034	0.100802	0.2794	-0.118086	0.100802	0.241412
2	rs72932624	202821346	2:202821346:CT	C	0.924731	-0.030253	0.0197776	0.1261	-0.0231656	0.0197776	0.241476
2	rs148691203	203047053	2:203047053:CT	C	0.99692	-0.0975026	0.0978234	0.3189	-0.114535	0.0978234	0.241665
2	rs150224213	203043009	2:203043009:CG	C	0.996597	0.109392	0.112601	0.3313	0.131804	0.112601	0.241784
2	rs17533098	201483220	2:201483220:TG	T	0.971697	0.036139	0.0304439	0.2352	0.0356344	0.0304439	0.241802
2	rs12620435	201995779	2:201995779:AG	A	0.883893	-0.00040008	0.0154943	0.9794	-0.0181345	0.0154943	0.241841
2	rs7605146	201183888	2:201183888:GA	G	0.610225	-0.0116678	0.00981858	0.2347	-0.0114894	0.00981858	0.241932
2	rs2540427	202550266	2:202550266:GA	G	0.07048	0.0179381	0.0214774	0.4036	0.0251225	0.0214774	0.242113
2	rs77863241	202408006	2:202408006:GA	G	0.977317	-0.0401972	0.0384963	0.2964	-0.0450169	0.0384963	0.242249
2	rs41351447	202050153	2:202050153:GA	G	0.958469	-0.0142003	0.0258448	0.5827	-0.0302083	0.0258448	0.24247
2	rs184305055	202536506	2:202536506:CT	C	0.998753	-0.235596	0.143822	0.1014	-0.16807	0.143822	0.242567
2	rs114673461	202100836	2:202100836:TG	T	0.993471	-0.0632593	0.0642726	0.325	-0.07505	0.0642726	0.242934
2	rs530457572	201582523	2:201582523:GA	G	0.998737	0.268193	0.205053	0.1909	0.239041	0.205053	0.243715
2	rs187676868	201177068	2:201177068:GA	G	0.999076	0.117605	0.134979	0.3836	0.157346	0.134979	0.243733
2	rs114959391	202073158	2:202073158:TC	T	0.992747	-0.141909	0.0584742	0.01523	-0.0681416	0.0584744	0.243888
2	rs141626550	202889621	2:202889621:AG	A	0.985109	0.0568528	0.0437426	0.1937	0.05095	0.0437427	0.244113
2	rs6760993	202110917	2:202110917:GA	G	0.485864	0.0446865	0.00958883	3.16e-06	0.0111687	0.00958892	0.244119
2	rs7585633	202880828	2:202880828:TC	T	0.202402	-0.015723	0.0122415	0.199	-0.014255	0.0122415	0.244226
2	rs78725713	202822531	2:202822531:CT	C	0.958084	-0.0287082	0.0289578	0.3215	-0.0337077	0.0289578	0.244413
2	rs10497862	201315107	2:201315107:AT	A	0.710779	-0.0120726	0.0105036	0.2504	-0.0122258	0.0105036	0.244439
2	rs145494739	202317182	2:202317182:TC	T	0.968479	-0.0134906	0.0284024	0.6348	-0.0330087	0.0284023	0.245161
2	rs183020403	202441576	2:202441576:AG	A	0.996797	-0.112385	0.110312	0.3083	-0.12819	0.110312	0.245208
2	rs17468821	202529514	2:202529514:TC	T	0.85288	0.0148886	0.0142822	0.2972	0.0165918	0.0142822	0.245354
2	rs576714918	201537903	2:201537903:GT	G	0.998445	-0.225271	0.19903	0.2577	-0.231166	0.19903	0.245454
2	rs539585651	201894444	2:201894444:TC	T	0.993994	0.0900235	0.0700896	0.199	0.0813883	0.0700896	0.245559
2	rs112060518	201285508	2:201285508:TC	T	0.977764	-0.0439519	0.0361068	0.2235	-0.0419194	0.0361068	0.245649
2	rs72929005	201736668	2:201736668:TG	T	0.936002	-0.0191828	0.0211054	0.3634	-0.0244972	0.0211054	0.24576
2	rs184329665	202814369	2:202814369:CT	C	0.997967	0.187392	0.137779	0.1738	0.159902	0.137779	0.245818
2	rs550485273	201911938	2:201911938:CA	C	0.998368	0.239568	0.201513	0.2345	0.233703	0.201513	0.246154
2	rs13410223	202184215	2:202184215:AG	A	0.989221	-0.0753703	0.0748874	0.3142	-0.0868482	0.0748874	0.246164
2	rs12474421	202964187	2:202964187:CT	C	0.764875	0.01262	0.0111523	0.2578	0.0129246	0.0111523	0.246491
2	rs16836003	201800921	2:201800921:CT	C	0.990915	0.0920321	0.078643	0.2419	0.0911131	0.0786431	0.246634
2	rs2348111	201565084	2:201565084:CA	C	0.95445	-0.027474	0.0237624	0.2476	-0.0275281	0.0237624	0.24667
2	rs191151416	201341405	2:201341405:CT	C	0.998737	-0.181042	0.164641	0.2715	-0.190657	0.164641	0.246859
2	rs13404401	202536155	2:202536155:CA	C	0.99421	-0.114289	0.0948654	0.2283	-0.109801	0.0948654	0.247093
2	rs190934155	201996569	2:201996569:CT	C	0.997798	-0.123751	0.123416	0.316	-0.142684	0.123416	0.247631
2	rs16838226	202686231	2:202686231:TC	T	0.763705	-0.0132879	0.0113547	0.2419	-0.0131057	0.0113547	0.248415
2	rs115180401	202594793	2:202594793:AG	A	0.965738	-0.0171462	0.0268508	0.5231	-0.0309902	0.0268508	0.248433
2	rs111546612	203065142	2:203065142:GC	G	0.984432	0.0536355	0.0415732	0.197	0.0479586	0.0415732	0.248667
2	rs543073155	202585035	2:202585035:CT	C	0.999738	-0.302187	0.238793	0.2057	-0.275204	0.238793	0.249124
2	rs17467700	201745667	2:201745667:TC	T	0.935787	-0.018979	0.0210825	0.368	-0.0242773	0.0210825	0.24951
2	rs77161122	203012319	2:203012319:CT	C	0.992193	-0.0834903	0.0602032	0.1655	-0.0692509	0.0602032	0.250026
2	rs140348607	202637253	2:202637253:TC	T	0.998198	0.203675	0.152295	0.1811	0.175063	0.152295	0.250349
2	rs10168564	201295081	2:201295081:TC	T	0.96392	0.032564	0.0256248	0.2038	0.0294545	0.0256248	0.25037
2	rs13004275	202101346	2:202101346:CT	C	0.565522	0.0438255	0.00963894	5.45e-06	0.0110429	0.00963903	0.251942
2	rs186966255	201710731	2:201710731:TC	T	0.998198	-0.161696	0.156335	0.301	-0.179095	0.156335	0.251967
2	rs7603058	201597463	2:201597463:AT	A	0.888974	-0.0476159	0.0155776	0.002238	-0.0178389	0.0155777	0.252144
2	rs139880722	202760067	2:202760067:GA	G	0.99441	-0.0800177	0.0713825	0.2623	-0.0817017	0.0713825	0.25239
2	rs3820888	201180023	2:201180023:TC	T	0.610086	-0.0114655	0.00987675	0.2457	-0.0113011	0.00987676	0.252535
2	rs547885642	202781746	2:202781746:CT	C	0.999446	-0.256313	0.2287	0.2624	-0.261637	0.228701	0.252617
2	rs143767488	202535810	2:202535810:GA	G	0.999307	-0.265138	0.227867	0.2446	-0.260509	0.227867	0.252935
2	rs72929010	201747351	2:201747351:CT	C	0.935818	-0.0187752	0.021062	0.3727	-0.0240747	0.021062	0.253021
2	rs11686668	202744157	2:202744157:CT	C	0.921882	-0.0202027	0.0176477	0.2523	-0.020165	0.0176477	0.253186
2	rs193192695	202621469	2:202621469:TC	T	0.991115	-0.0582649	0.0586017	0.3201	-0.0669476	0.0586017	0.253281
2	rs17467707	201747681	2:201747681:CT	C	0.935833	-0.0187752	0.0210752	0.373	-0.0240753	0.0210752	0.253307
2	rs11690775	203023423	2:203023423:AT	A	0.835217	-0.0147076	0.013583	0.2789	-0.0155066	0.013583	0.253614
2	rs139281807	202654664	2:202654664:GA	G	0.968725	-0.026652	0.0307961	0.3868	-0.0351492	0.0307961	0.253723
2	rs148646937	203146141	2:203146141:CT	C	0.998922	0.19029	0.165559	0.2504	0.188957	0.165559	0.253733
2	rs116428306	202882386	2:202882386:CG	C	0.990545	0.0538251	0.0466915	0.249	0.0532789	0.0466915	0.253835
2	rs115413576	201964490	2:201964490:GA	G	0.994364	0.113775	0.081304	0.1617	0.0926701	0.0813041	0.254371
2	rs138625304	202144442	2:202144442:GA	G	0.988282	-0.0271657	0.0392173	0.4885	-0.0446716	0.0392173	0.254671
2	rs577370799	201854848	2:201854848:AC	A	0.999184	-0.37644	0.303134	0.2143	-0.345085	0.303134	0.254958
2	rs78517969	201568742	2:201568742:GA	G	0.967539	0.0197046	0.0269328	0.4644	0.0306499	0.0269328	0.255115
2	rs59857264	201568525	2:201568525:CT	C	0.958623	-0.026652	0.0248248	0.283	-0.028239	0.0248248	0.255316
2	rs530571422	202875531	2:202875531:GA	G	0.998937	-0.178768	0.188172	0.3421	-0.214013	0.188172	0.255401
2	rs2465658	201494912	2:201494912:TC	T	0.218263	0.0157749	0.0112513	0.1609	0.0127931	0.0112513	0.255524
2	rs17384293	202529479	2:202529479:TC	T	0.85291	0.0144944	0.0142358	0.3086	0.0161827	0.0142358	0.255639
2	rs187176039	202557978	2:202557978:CT	C	0.998583	0.194168	0.147519	0.1881	0.167553	0.147519	0.256038
2	rs75968877	201530754	2:201530754:CT	C	0.993717	-0.0569937	0.0610713	0.3507	-0.0693463	0.0610713	0.256167
2	rs536854999	202115094	2:202115094:GC	G	0.99883	0.188966	0.150346	0.2088	0.170659	0.150346	0.256331
2	rs2072503	202741247	2:202741247:GC	G	0.942162	-0.0423857	0.0251146	0.09147	-0.0284949	0.0251146	0.256545
2	rs72929009	201745160	2:201745160:TC	T	0.936603	-0.0186733	0.0211726	0.3778	-0.0240033	0.0211726	0.256921
2	rs6435130	203022536	2:203022536:TC	T	0.368094	-0.0115666	0.00990277	0.2428	-0.0112164	0.00990277	0.257362
2	rs75934083	201445898	2:201445898:TC	T	0.976594	0.0263498	0.0337972	0.4356	0.038274	0.0337972	0.257441
2	rs191919488	203053626	2:203053626:TC	T	0.994687	0.0670977	0.0633332	0.2894	0.0716847	0.0633333	0.257691
2	rs191407642	201507274	2:201507274:CA	C	0.999076	-0.175068	0.1728	0.311	-0.195571	0.1728	0.257728
2	rs72927051	201674289	2:201674289:AT	A	0.9251	-0.0139975	0.019519	0.4733	-0.0220699	0.019519	0.258188
2	rs16838491	202827623	2:202827623:CT	C	0.978611	-0.0503464	0.0448285	0.2614	-0.0506522	0.0448285	0.258514
2	rs541991189	202969584	2:202969584:AG	A	0.99866	-0.168419	0.142333	0.2367	-0.160735	0.142333	0.258775
2	rs34549541	201375974	2:201375974:TG	T	0.937512	0.0286846	0.0211735	0.1755	0.0239108	0.0211735	0.258781
2	rs540179560	201962970	2:201962970:TA	T	0.994764	0.109213	0.0823928	0.185	0.0928619	0.0823929	0.259716
2	rs6723218	202787920	2:202787920:GA	G	0.944333	-0.0497156	0.02224	0.02539	-0.0250445	0.02224	0.260123
2	rs12470550	201339557	2:201339557:CT	C	0.767585	-0.0131866	0.011137	0.2364	-0.0125374	0.011137	0.260276
2	rs16835430	201753941	2:201753941:GA	G	0.954296	0.045069	0.0251647	0.0733	0.0283179	0.0251648	0.260462
2	rs2348126	201617950	2:201617950:GT	G	0.567324	0.0334348	0.00966216	0.0005394	0.0108555	0.00966221	0.261225
2	rs115803365	202799980	2:202799980:GA	G	0.955513	-0.0532953	0.0229957	0.02047	-0.0258328	0.0229958	0.261278
2	rs780386981	201218075	2:201218075:TC	T	0.997521	0.192024	0.172597	0.2659	0.193833	0.172598	0.261424
2	rs2715894	201561913	2:201561913:GA	G	0.854481	0.0163654	0.0150106	0.2756	0.0168502	0.0150106	0.261627
2	rs556346668	201976964	2:201976964:GA	G	0.999399	0.248577	0.209538	0.2355	0.234844	0.209538	0.262385
2	rs11674246	202048123	2:202048123:CT	C	0.531614	0.040662	0.00953959	2.02e-05	0.0106879	0.00953966	0.262557
2	rs2540053	201567968	2:201567968:GA	G	0.112211	-0.0183677	0.0159704	0.2501	-0.0178862	0.0159704	0.262732
2	rs55702519	202677263	2:202677263:CG	C	0.980136	-0.0417599	0.0358896	0.2446	-0.040151	0.0358896	0.263253
2	rs115351219	201973061	2:201973061:TG	T	0.997244	-0.10625	0.100747	0.2916	-0.11266	0.100747	0.263463
2	rs149849302	202799628	2:202799628:GT	G	0.955528	-0.0530844	0.0229716	0.02084	-0.0256839	0.0229716	0.263537
2	rs36043647	202141838	2:202141838:TC	T	0.945873	-0.00451016	0.0230095	0.8446	-0.025719	0.0230095	0.263671
2	rs756299800	202663577	2:202663577:AG	A	0.998876	-0.207516	0.210014	0.3231	-0.234685	0.210014	0.263791
2	rs9288326	203027088	2:203027088:GC	G	0.263828	-0.00994933	0.0111401	0.3718	-0.0124447	0.0111401	0.263951
2	rs17630807	201314188	2:201314188:AC	A	0.983492	-0.115074	0.101541	0.2571	-0.113356	0.101541	0.264274
2	rs190209048	202918612	2:202918612:AT	A	0.990838	0.0517382	0.0468552	0.2695	0.0523014	0.0468552	0.264322
2	rs568548443	202571163	2:202571163:GA	G	0.998676	-0.222144	0.20486	0.2782	-0.228607	0.20486	0.264456
2	rs560622685	202109107	2:202109107:TC	T	0.998291	-0.149312	0.127536	0.2417	-0.14226	0.127536	0.264655
2	rs190232578	201680663	2:201680663:AC	A	0.99712	-0.163107	0.154404	0.2908	-0.172229	0.154404	0.26466
2	rs554817240	201600351	2:201600351:CT	C	0.999215	-0.197476	0.199028	0.3211	-0.221883	0.199028	0.264923
2	rs190652663	202212587	2:202212587:CT	C	0.997567	0.150401	0.111378	0.1769	0.124114	0.111378	0.265131
2	rs7592357	202690799	2:202690799:AC	A	0.760256	-0.0128826	0.0113963	0.2583	-0.0126962	0.0113963	0.265253
2	rs549038598	201486766	2:201486766:CT	C	0.99883	0.230794	0.18017	0.2002	0.200583	0.18017	0.265579
2	rs16838657	202895516	2:202895516:GC	G	0.989421	0.0518331	0.0462879	0.2628	0.0515181	0.0462879	0.265712
2	rs7559150	201754063	2:201754063:TC	T	0.75425	0.00439035	0.0113622	0.6992	-0.0126216	0.0113622	0.266635
2	rs186130311	202032524	2:202032524:TC	T	0.997521	0.173197	0.143731	0.2282	0.159647	0.143731	0.266682
2	rs73057031	201563844	2:201563844:TC	T	0.957823	-0.0261387	0.0246466	0.2889	-0.0273422	0.0246466	0.267271
2	rs12477444	201361378	2:201361378:CT	C	0.610825	0.0123237	0.00983523	0.2102	0.0109108	0.00983523	0.267275
2	rs148476475	202912665	2:202912665:CT	C	0.990684	0.0508832	0.0466514	0.2754	0.0517465	0.0466514	0.267336
2	rs10179569	201713698	2:201713698:CT	C	0.442917	0.0371994	0.0100478	0.0002137	0.0111436	0.0100479	0.267407
2	rs139774419	201235976	2:201235976:TA	T	0.999384	0.471066	0.377761	0.2124	0.418817	0.377762	0.267568
2	rs143627452	202230367	2:202230367:TC	T	0.993225	0.108944	0.0808267	0.1777	0.0895939	0.0808268	0.26766
2	rs147948214	203095270	2:203095270:GC	G	0.991839	0.0501226	0.0460019	0.2759	0.0509726	0.0460019	0.267839
2	rs72934608	202855294	2:202855294:GA	G	0.997783	-0.129653	0.133761	0.3324	-0.148114	0.133761	0.26816
2	rs754048539	201270279	2:201270279:TC	T	0.999369	-0.263445	0.207995	0.2053	-0.230266	0.207995	0.26826
2	rs2037815	202101715	2:202101715:GA	G	0.482953	0.0438255	0.00955616	4.52e-06	0.0105716	0.00955624	0.26862
2	rs115209161	202997886	2:202997886:CT	C	0.998291	0.117961	0.105297	0.2626	0.116299	0.105297	0.269384
2	rs183183392	201782687	2:201782687:TC	T	0.999276	0.31998	0.30982	0.3017	0.342136	0.30982	0.26946
2	rs56225831	202517255	2:202517255:CT	C	0.952572	-0.0119714	0.0236086	0.6121	-0.0260658	0.0236086	0.269558
2	rs714670	202691382	2:202691382:AG	A	0.917878	0.0263498	0.0176878	0.1363	0.019525	0.0176879	0.269652
2	rs2280509	202897368	2:202897368:CT	C	0.828472	-0.0140989	0.01236	0.254	-0.0136294	0.01236	0.270156
2	rs550569775	202880162	2:202880162:TA	T	0.998106	0.143407	0.121609	0.2383	0.134072	0.121609	0.27025
2	rs112223847	202046184	2:202046184:GT	G	0.95944	-0.0125788	0.0259224	0.6275	-0.0285791	0.0259224	0.27025
2	rs114817479	202710471	2:202710471:TG	T	0.991192	0.0678455	0.0533408	0.2034	0.058751	0.0533408	0.270711
2	rs142555699	202761011	2:202761011:GT	G	0.994426	-0.076881	0.0713428	0.2812	-0.0785674	0.0713428	0.270781
2	rs566380924	202019026	2:202019026:CT	C	0.997151	-0.132503	0.122321	0.2787	-0.134694	0.122321	0.270828
2	rs760827902	201682578	2:201682578:AG	A	0.999292	0.260285	0.215121	0.2263	0.236818	0.215121	0.270958
2	rs564857879	201374090	2:201374090:TC	T	0.997998	0.162714	0.127108	0.2005	0.139921	0.127108	0.270982
2	rs147806526	202287259	2:202287259:GA	G	0.993194	0.10616	0.0783981	0.1757	0.086274	0.0783982	0.271132
2	rs72937199	202324957	2:202324957:GT	G	0.994518	-0.0658193	0.0771199	0.3934	-0.0848581	0.0771198	0.271183
2	rs538601683	201224699	2:201224699:AG	A	0.997367	-0.14653	0.10516	0.1635	-0.115707	0.10516	0.271204
2	rs13006529	202082459	2:202082459:TA	T	0.528334	0.04095	0.00955322	1.82e-05	0.0105111	0.0095533	0.27122
2	rs72932640	202828105	2:202828105:GT	G	0.923945	-0.0283995	0.0196169	0.1477	-0.0215822	0.0196169	0.271252
2	rs115890577	203079635	2:203079635:AG	A	0.890191	-0.016231	0.0156734	0.3004	-0.0172383	0.0156734	0.271399
2	rs572158081	201330628	2:201330628:GA	G	0.992793	-0.0610247	0.0650388	0.3481	-0.0715326	0.0650388	0.2714
2	rs182217538	202884081	2:202884081:GA	G	0.990484	0.0518331	0.0466478	0.2665	0.0512862	0.0466478	0.271579
2	rs559714343	202787824	2:202787824:AG	A	0.997336	-0.147341	0.143996	0.3062	-0.158307	0.143996	0.2716
2	rs6435117	202863358	2:202863358:AT	A	0.646304	0.00945516	0.0103855	0.3626	0.0114058	0.0103855	0.272099
2	rs181372485	201708389	2:201708389:TC	T	0.998476	-0.295983	0.24642	0.2297	-0.270472	0.24642	0.272377
2	rs143317076	202591157	2:202591157:CT	C	0.981506	0.0414298	0.0383735	0.2803	0.042113	0.0383735	0.272445
2	rs12693930	202044232	2:202044232:GA	G	0.531475	0.040662	0.00956358	2.12e-05	0.0104942	0.00956365	0.272511
2	rs6722501	202793266	2:202793266:GA	G	0.944657	-0.0488752	0.0222788	0.02825	-0.0244324	0.0222789	0.272788
2	rs6747452	202954306	2:202954306:TA	T	0.906421	-0.0174514	0.0174943	0.3185	-0.0191841	0.0174943	0.272822
2	rs143925952	201167881	2:201167881:GT	G	0.996489	-0.0962907	0.0961097	0.3164	-0.105356	0.0961097	0.272989
2	rs148684965	201748484	2:201748484:TC	T	0.998522	0.194826	0.161229	0.2269	0.176701	0.161229	0.273093
2	rs139652288	201251297	2:201251297:AG	A	0.99903	-0.162872	0.173046	0.3466	-0.189597	0.173046	0.273234
2	rs67409803	202897288	2:202897288:GA	G	0.828349	-0.0139975	0.0123436	0.2568	-0.0135158	0.0123436	0.273534
2	rs184794468	202686662	2:202686662:CT	C	0.993425	0.0656005	0.0582151	0.2598	0.063742	0.0582151	0.273543
2	rs17447905	201344795	2:201344795:GC	G	0.964937	0.028879	0.0256816	0.2608	0.0281172	0.0256816	0.273587
2	rs12185757	202694592	2:202694592:GA	G	0.761549	-0.0127813	0.0114068	0.2625	-0.0124879	0.0114068	0.273612
2	rs186584666	202362485	2:202362485:CG	C	0.997536	-0.192493	0.189411	0.3095	-0.207338	0.189411	0.273673
2	rs3769432	201340734	2:201340734:AG	A	0.884139	0.0144944	0.0162666	0.3729	0.0178049	0.0162666	0.273706
2	rs542165489	201775346	2:201775346:GA	G	0.999014	-0.147341	0.171186	0.3894	-0.187224	0.171186	0.274092
2	rs546417551	202546365	2:202546365:CT	C	0.998506	-0.182722	0.178132	0.305	-0.194588	0.178132	0.274664
2	rs552108073	202585625	2:202585625:TC	T	0.999045	-0.1657	0.185493	0.3717	-0.202488	0.185493	0.275
2	rs116101156	201609827	2:201609827:CT	C	0.984155	-0.0334534	0.0379946	0.3786	-0.0414339	0.0379946	0.275483
2	rs151192058	203075422	2:203075422:AC	A	0.996828	-0.137081	0.118487	0.2473	-0.129183	0.118487	0.275593
2	rs116635504	201183839	2:201183839:GA	G	0.966354	-0.0231663	0.0294502	0.4315	-0.0320942	0.0294501	0.27581
2	rs4675268	203014746	2:203014746:GC	G	0.153588	-0.0140989	0.0133826	0.2921	-0.0145757	0.0133826	0.276087
2	rs61757691	202575717	2:202575717:TC	T	0.996581	0.0728786	0.0792368	0.3577	0.0862506	0.0792368	0.276367
2	rs376311618	201898190	2:201898190:GA	G	0.992963	-0.136851	0.0609293	0.0247	-0.0662969	0.0609294	0.276554
2	rs7603051	202044502	2:202044502:GA	G	0.531521	0.0404699	0.00954677	2.24e-05	0.0103791	0.00954685	0.276958
2	rs779238786	202446623	2:202446623:TC	T	0.999153	0.357325	0.292785	0.2223	0.318306	0.292785	0.276963
2	rs7224	201717910	2:201717910:TG	T	0.92296	-0.0114655	0.0189099	0.5443	-0.0205547	0.0189099	0.277045
2	rs17860398	202048219	2:202048219:CT	C	0.959486	-0.0121738	0.0259361	0.6388	-0.0281828	0.0259361	0.277203
2	rs544869841	202020185	2:202020185:CA	C	0.998691	0.252003	0.211113	0.2326	0.229359	0.211113	0.27729
2	rs1001250	201624818	2:201624818:CT	C	0.55579	0.0332413	0.00961603	0.0005465	0.0104467	0.00961608	0.277313
2	rs114745092	201252845	2:201252845:AG	A	0.989205	0.0685928	0.0533449	0.1985	0.0579396	0.0533449	0.27742
2	rs1568534	202955820	2:202955820:GA	G	0.560656	0.010841	0.00964678	0.2611	0.0104764	0.00964678	0.277478
2	rs12992075	202651954	2:202651954:TC	T	0.884031	-0.0137947	0.0169998	0.4171	-0.0184566	0.0169998	0.277614
2	rs7574141	202788527	2:202788527:CT	C	0.190268	0.0227395	0.0126619	0.07251	0.0137462	0.0126619	0.277641
2	rs190304808	201553887	2:201553887:GA	G	0.997428	-0.139492	0.143792	0.332	-0.156029	0.143792	0.277878
2	rs181098126	202607329	2:202607329:GA	G	0.999045	-0.164875	0.185927	0.3752	-0.201663	0.185926	0.278081
2	rs571956895	203061109	2:203061109:GA	G	0.998876	-0.204444	0.185187	0.2696	-0.200816	0.185187	0.27819
2	rs7563911	201576284	2:201576284:AG	A	0.094718	-0.0219389	0.0210759	0.2979	-0.0228485	0.0210759	0.278318
2	rs34767591	202909192	2:202909192:AG	A	0.487003	-0.0109598	0.00958381	0.2528	-0.0103759	0.00958381	0.278965
2	rs778891353	203152123	2:203152123:TC	T	0.999507	0.251848	0.237817	0.2896	0.257334	0.237817	0.279223
2	rs2540057	201561855	2:201561855:AG	A	0.853496	0.0156765	0.0149356	0.2939	0.01616	0.0149356	0.279264
2	rs182926450	202778523	2:202778523:GC	G	0.997783	-0.243729	0.19962	0.2221	-0.215893	0.19962	0.279467
2	rs573062093	201160147	2:201160147:GA	G	0.996812	-0.113393	0.111554	0.3094	-0.120647	0.111554	0.279471
2	rs41332047	202046945	2:202046945:GA	G	0.959609	-0.0120726	0.0259992	0.6424	-0.0281049	0.0259991	0.2797
2	rs143673918	202423391	2:202423391:GA	G	0.99709	0.122572	0.111981	0.2737	0.120997	0.111981	0.279913
2	rs183215726	202199936	2:202199936:AG	A	0.998152	-0.123185	0.129719	0.3423	-0.140159	0.129719	0.279927
2	rs116204055	201590596	2:201590596:CG	C	0.970573	0.0100493	0.0292757	0.7314	0.0315856	0.0292757	0.280632
2	rs72931097	202044159	2:202044159:AC	A	0.960194	-0.011769	0.0259683	0.6504	-0.0280097	0.0259683	0.28076
2	rs72934604	202853304	2:202853304:GA	G	0.695319	0.0139029	0.0105412	0.1872	0.0113601	0.0105412	0.281177
2	rs777579905	202336100	2:202336100:GA	G	0.99923	-0.161343	0.175675	0.3584	-0.189262	0.175675	0.281327
2	rs77935496	202177872	2:202177872:CA	C	0.964906	-0.0382212	0.0251448	0.1285	0.0270632	0.0251448	0.281797
2	rs115642501	201631318	2:201631318:CT	C	0.959209	-0.00571631	0.0235733	0.8084	-0.025352	0.0235733	0.282172
2	rs1968178	202884109	2:202884109:CT	C	0.801063	0.00945516	0.0119886	0.4303	0.0128889	0.0119886	0.282333
2	rs144555638	201169989	2:201169989:AG	A	0.99615	-0.122507	0.0914346	0.1803	-0.0982773	0.0914347	0.282448
2	rs72929034	201833845	2:201833845:TC	T	0.960071	-0.0166376	0.0256946	0.5173	-0.0276149	0.0256946	0.282493
2	rs574808980	202735233	2:202735233:AC	A	0.998168	0.0904804	0.130052	0.4866	0.139742	0.130052	0.282592
2	rs150608853	202827549	2:202827549:TG	T	0.991823	0.0632564	0.0531627	0.2341	0.0571211	0.0531627	0.282617
2	rs6736049	201215713	2:201215713:AG	A	0.977703	-0.0382212	0.0303564	0.208	-0.0326148	0.0303564	0.282644
2	rs116078354	203001079	2:203001079:TC	T	0.88049	0.0150856	0.0147645	0.3069	0.01586	0.0147645	0.282735
2	rs190452626	202377671	2:202377671:GA	G	0.998014	-0.0844692	0.0978502	0.388	-0.105017	0.0978502	0.283162
2	rs115802661	201177166	2:201177166:GA	G	0.997736	0.174373	0.159605	0.2746	0.171113	0.159605	0.283672
2	rs116723221	202919361	2:202919361:GA	G	0.989837	0.0392207	0.045645	0.3902	0.0489252	0.045645	0.283782
2	rs149918833	201546104	2:201546104:CT	C	0.99535	-0.0874115	0.0871751	0.316	-0.0933892	0.0871751	0.284042
2	rs11691821	201567922	2:201567922:AG	A	0.965214	0.0180364	0.0268221	0.5013	0.0287209	0.0268221	0.284262
2	rs41369551	202084753	2:202084753:AC	A	0.993317	-0.0564645	0.0636473	0.375	-0.0680524	0.0636473	0.284974
2	rs1861380	202833449	2:202833449:AG	A	0.100955	-0.0185714	0.020912	0.3745	-0.0223593	0.020912	0.284975
2	rs146952968	202645405	2:202645405:GC	G	0.99538	0.0930349	0.0719349	0.1959	0.076857	0.0719349	0.285329
2	rs139687632	202699894	2:202699894:CA	C	0.987573	0.0132123	0.0446895	0.7675	0.0477411	0.0446895	0.285392
2	rs369214731	201462277	2:201462277:AT	A	0.99866	-0.127947	0.134176	0.3403	-0.143324	0.134176	0.28544
2	rs74913248	201162492	2:201162492:AG	A	0.922713	0.0189199	0.0189312	0.3176	0.0202053	0.0189312	0.285837
2	rs2540058	201561779	2:201561779:AG	A	0.85405	0.0154796	0.0149324	0.2999	0.0159346	0.0149324	0.28592
2	rs74664905	202867922	2:202867922:TC	T	0.990745	0.0514533	0.0473808	0.2775	0.0505352	0.0473808	0.286163
2	rs115379428	202885001	2:202885001:GT	G	0.971189	-0.0307685	0.0294726	0.2965	-0.0314338	0.0294726	0.286178
2	rs11684481	202271343	2:202271343:CT	C	0.976455	0.0589291	0.0347669	0.09008	0.0370654	0.034767	0.286374
2	rs190706781	202993857	2:202993857:AT	A	0.997536	0.181404	0.160105	0.2572	0.170452	0.160105	0.287043
2	rs183351333	202983335	2:202983335:GT	G	0.997475	-0.107474	0.0977991	0.2718	-0.104114	0.0977991	0.287068
2	rs187158152	202031483	2:202031483:CT	C	0.961395	-0.0158246	0.0258739	0.5408	-0.0275272	0.0258739	0.287375
2	rs140252386	202817510	2:202817510:GA	G	0.99789	0.0849843	0.115049	0.4601	0.122392	0.115048	0.287404
2	rs115550093	203031188	2:203031188:CT	C	0.990899	0.0702721	0.0524725	0.1805	0.0558065	0.0524725	0.287539
2	rs558844075	202583607	2:202583607:CT	C	0.99903	-0.160051	0.184859	0.3866	-0.196554	0.184859	0.287662
2	rs114963767	201286603	2:201286603:AG	A	0.997274	0.101654	0.0914847	0.2665	0.0972184	0.0914847	0.28793
2	rs150616649	201675145	2:201675145:CT	C	0.999292	-0.191645	0.192872	0.3204	-0.204855	0.192872	0.288179
2	rs148664726	202139354	2:202139354:CT	C	0.992439	-0.0584769	0.0691432	0.3977	-0.0733958	0.0691432	0.288461
2	rs138561359	202935221	2:202935221:TA	T	0.990915	0.0500275	0.047035	0.2875	0.0498961	0.047035	0.288768
2	rs530218377	202838747	2:202838747:GA	G	0.994687	-0.0781778	0.0763715	0.306	-0.0809539	0.0763715	0.289144
2	rs73055632	202637041	2:202637041:CT	C	0.888774	0.0253753	0.0153117	0.09747	0.0162292	0.0153118	0.289182
2	rs564279565	203004405	2:203004405:CT	C	0.99806	-0.133074	0.115145	0.2478	-0.122038	0.115145	0.289206
2	rs41504752	202063350	2:202063350:GA	G	0.957684	-0.0113643	0.0257926	0.6595	-0.0273102	0.0257926	0.289672
2	rs550266659	202538084	2:202538084:TC	T	0.999261	-0.175902	0.184925	0.3415	-0.195612	0.184925	0.290151
2	rs574881532	202676767	2:202676767:GT	G	0.995919	0.144966	0.129105	0.2615	0.136559	0.129105	0.290176
2	rs3754789	201317450	2:201317450:CG	C	0.095011	-0.020713	0.0174973	0.2365	-0.0185067	0.0174973	0.290199
2	rs189812214	203029647	2:203029647:GT	G	0.99595	0.0852598	0.0804597	0.2893	0.0850041	0.0804597	0.290749
2	rs147876821	202805899	2:202805899:CT	C	0.99883	-0.144448	0.156724	0.3567	-0.165532	0.156724	0.290877
2	rs72927093	201719916	2:201719916:AG	A	0.922898	-0.0108587	0.0188851	0.5653	-0.0199361	0.0188851	0.291126
2	rs146077160	202737125	2:202737125:CT	C	0.992917	-0.0600685	0.0589359	0.3081	-0.0621848	0.0589359	0.291368
2	rs4473366	201670881	2:201670881:GA	G	0.898722	-0.00793137	0.0158729	0.6173	0.016747	0.0158729	0.291394
2	rs78003444	202557374	2:202557374:GA	G	0.903526	-0.0144032	0.0173002	0.4051	-0.0182515	0.0173002	0.29143
2	rs10931898	201171191	2:201171191:CG	C	0.61041	-0.0105555	0.00988711	0.2857	-0.0104299	0.00988711	0.291473
2	rs182819444	202689174	2:202689174:GA	G	0.999076	0.182405	0.222105	0.4115	0.234169	0.222105	0.291738
2	rs115833054	201379831	2:201379831:GA	G	0.981983	-0.034074	0.0403404	0.3983	-0.0425238	0.0403404	0.291827
2	rs6725746	201265691	2:201265691:GA	G	0.903265	-0.0160278	0.0152956	0.2947	-0.0161154	0.0152956	0.292069
2	rs73988396	201590976	2:201590976:TC	T	0.883092	-0.047511	0.0149362	0.001468	-0.015736	0.0149362	0.292092
2	rs75032877	201214866	2:201214866:GA	G	0.959794	0.0217615	0.0244836	0.3741	0.0257918	0.0244836	0.292144
2	rs114840668	201180220	2:201180220:CG	C	0.993686	-0.0892685	0.080641	0.2683	-0.0849335	0.0806411	0.292236
2	rs115741782	202007032	2:202007032:AT	A	0.96392	-0.0182658	0.0268924	0.497	-0.0283126	0.0268924	0.292428
2	rs2540064	201538081	2:201538081:GA	G	0.567847	-0.0149106	0.00957726	0.1195	-0.0100787	0.00957726	0.292636
2	rs16838625	202879669	2:202879669:AG	A	0.989282	0.0511683	0.0463294	0.2694	0.0487391	0.0463294	0.292794
2	rs138575369	203055954	2:203055954:CT	C	0.977934	-0.0400931	0.0366898	0.2745	-0.0385974	0.0366898	0.292803
2	rs4674197	201449374	2:201449374:GC	G	0.96603	0.0314018	0.0291276	0.281	0.0306384	0.0291276	0.292861
2	rs79579604	201613658	2:201613658:TC	T	0.948645	0.02137	0.0209108	0.3068	0.0219932	0.0209108	0.292909
2	rs72927098	201720818	2:201720818:TC	T	0.922898	-0.0107577	0.0188742	0.5687	-0.0197925	0.0188742	0.294338
2	rs62193403	202553528	2:202553528:TC	T	0.933585	-0.0154183	0.0215685	0.4747	-0.0226099	0.0215685	0.294509
2	rs141864091	201711563	2:201711563:TC	T	0.998106	0.169152	0.151753	0.265	0.158985	0.151753	0.294798
2	rs138204224	202425751	2:202425751:GA	G	0.984047	0.063538	0.0379949	0.09447	0.0397856	0.037995	0.295041
2	rs78923870	201306537	2:201306537:TC	T	0.963597	0.029753	0.0253759	0.241	0.0265574	0.0253759	0.295303
2	rs112313977	201720172	2:201720172:GA	G	0.909517	-0.00702461	0.0171443	0.682	-0.0179409	0.0171442	0.295344
2	rs13384521	202752474	2:202752474:TC	T	0.95713	-0.0401972	0.0249176	0.1067	-0.0260728	0.0249176	0.295395
2	rs13425892	202747624	2:202747624:GA	G	0.958023	-0.0406137	0.0249163	0.1031	-0.0260633	0.0249163	0.295545
2	rs563982782	201812788	2:201812788:CT	C	0.998522	-0.188259	0.197057	0.3394	-0.206082	0.197057	0.295654
2	rs6712872	202070735	2:202070735:AT	A	0.47992	0.0427721	0.00984975	1.41e-05	0.0102957	0.00984984	0.295899
2	rs184727665	202017070	2:202017070:TA	T	0.993502	-0.138343	0.092249	0.1337	-0.096398	0.0922491	0.296034
2	rs3769821	202123430	2:202123430:CT	C	0.349184	0.067939	0.010094	1.69e-11	0.0105347	0.0100942	0.296649
2	rs187316762	201874011	2:201874011:AT	A	0.993271	-0.138458	0.0713369	0.05227	-0.0743791	0.071337	0.297113
2	rs112343654	201716059	2:201716059:TC	T	0.922467	-0.0107577	0.0189723	0.5707	-0.0197773	0.0189723	0.297213
2	rs7573529	202010626	2:202010626:CT	C	0.791546	0.00737275	0.0118492	0.5338	-0.0123516	0.0118492	0.297224
2	rs34888224	202133515	2:202133515:GC	G	0.950062	-0.00883895	0.0241532	0.7144	-0.0251682	0.0241532	0.2974
2	rs67428851	202530680	2:202530680:TC	T	0.855359	0.0234235	0.0136682	0.08658	0.0142388	0.0136682	0.29753
2	rs17385688	202811103	2:202811103:CT	C	0.697013	0.0129162	0.0111099	0.245	0.0115671	0.0111099	0.297809
2	rs528570974	201967146	2:201967146:GA	G	0.997844	-0.0973923	0.126844	0.4426	-0.132041	0.126844	0.297888
2	rs143459273	201190367	2:201190367:GT	G	0.960317	0.0205866	0.0238629	0.3883	0.0248393	0.0238629	0.297912
2	rs148571033	202400884	2:202400884:CA	C	0.997552	0.0495518	0.107488	0.6448	0.111867	0.107488	0.297996
2	rs56160734	202006860	2:202006860:AG	A	0.791515	0.00747201	0.0117946	0.5264	-0.0122663	0.0117946	0.298345
2	rs147359415	202729795	2:202729795:AG	A	0.992778	-0.058795	0.0585512	0.3153	-0.0608835	0.0585512	0.298417
2	rs73051022	201513978	2:201513978:GA	G	0.972097	0.0419094	0.0381049	0.2714	0.0396209	0.0381049	0.298439
2	rs35468865	202785656	2:202785656:AT	A	0.992008	-0.0707444	0.0491199	0.1498	-0.0510706	0.0491199	0.298474
2	rs4487072	202008298	2:202008298:CT	C	0.791484	0.00747201	0.0117832	0.526	-0.0122502	0.0117832	0.29851
2	rs114384296	202708956	2:202708956:CG	C	0.995904	-0.119234	0.0934735	0.2021	-0.0971573	0.0934735	0.298615
2	rs78677615	202864201	2:202864201:AG	A	0.634493	0.0115332	0.0099941	0.2485	0.0103857	0.00999411	0.298722
2	rs149744531	202861565	2:202861565:GA	G	0.998152	-0.190555	0.166842	0.2534	-0.173365	0.166842	0.298759
2	rs189031679	203096126	2:203096126:GA	G	0.99806	-0.132618	0.119501	0.2671	-0.124106	0.119501	0.29902
2	rs17630837	201316376	2:201316376:GA	G	0.98417	-0.108811	0.103112	0.2913	-0.107059	0.103112	0.299141
2	rs11692268	203111819	2:203111819:GC	G	0.96717	-0.0248051	0.0280544	0.3766	-0.0291177	0.0280544	0.299315
2	rs1914258	202545984	2:202545984:GT	G	0.932769	-0.0150121	0.021662	0.4883	-0.0224829	0.021662	0.299318
2	rs150788605	202866281	2:202866281:TC	T	0.997906	-0.161461	0.138941	0.2452	-0.144162	0.138941	0.299465
2	rs147487510	201420030	2:201420030:CT	C	0.97299	0.0312079	0.0310336	0.3146	0.0321225	0.0310336	0.300628
2	rs7571899	202015028	2:202015028:GT	G	0.791531	0.00747201	0.0118375	0.5279	-0.0122519	0.0118375	0.300667
2	rs6435051	201329213	2:201329213:GA	G	0.103265	-0.020611	0.0178492	0.2482	-0.0184714	0.0178492	0.300733
2	rs11693950	201627550	2:201627550:CT	C	0.550339	0.0329511	0.00960398	0.0006014	0.0099377	0.00960403	0.300789
2	rs13413075	202012363	2:202012363:CG	C	0.7915	0.00747201	0.0118519	0.5284	-0.0122508	0.0118519	0.301296
2	rs978656	201190628	2:201190628:GA	G	0.823129	-0.0136933	0.0123777	0.2686	-0.0127899	0.0123777	0.30146
2	rs41343245	202061670	2:202061670:TC	T	0.957607	-0.0106566	0.0257513	0.679	-0.0266076	0.0257513	0.301485
2	rs201168592	202254630	2:202254630:AC	A	0.99806	-0.146646	0.157007	0.3503	-0.162216	0.157007	0.301521
2	rs56326533	201168758	2:201168758:TC	T	0.610333	-0.0103534	0.00989069	0.2952	-0.0102171	0.00989069	0.301601
2	rs12104442	202013956	2:202013956:TC	T	0.791515	0.00747201	0.0118605	0.5287	-0.0122513	0.0118605	0.301627
2	rs145731857	201806036	2:201806036:CT	C	0.992347	0.0746435	0.0530226	0.1592	0.0547577	0.0530226	0.301734
2	rs11688943	201740268	2:201740268:TC	T	0.605282	0.038836	0.0102618	0.000154	0.0105931	0.0102618	0.301943
2	rs6747918	202097575	2:202097575:GA	G	0.479058	0.0427721	0.00953399	7.25e-06	0.00983319	0.00953408	0.302366
2	rs17860433	202151746	2:202151746:AG	A	0.954219	-0.0377019	0.0219916	0.08646	0.0226774	0.0219917	0.302456
2	rs146220709	202804501	2:202804501:CT	C	0.99866	0.139588	0.124133	0.2608	0.127898	0.124133	0.302854
2	rs79708455	201206823	2:201206823:TC	T	0.959824	0.0208805	0.0244862	0.3938	0.0252021	0.0244862	0.303367
2	rs79469548	202162793	2:202162793:GA	G	0.964783	-0.0392607	0.0251084	0.1179	0.0258311	0.0251084	0.303581
2	rs77642042	202766516	2:202766516:AG	A	0.997013	0.128921	0.10754	0.2306	0.11055	0.10754	0.303957
2	rs531811586	201239730	2:201239730:TC	T	0.996705	-0.112497	0.122592	0.3588	-0.126007	0.122592	0.304019
2	rs116354516	201352490	2:201352490:CT	C	0.997659	0.113507	0.105462	0.2818	0.108219	0.105462	0.304822
2	rs12693932	202093395	2:202093395:TC	T	0.479119	0.0426763	0.00952897	7.51e-06	0.00977788	0.00952906	0.304839
2	rs143785063	201215574	2:201215574:GA	G	0.959763	0.0206846	0.0244006	0.3966	0.0250031	0.0244006	0.305509
2	rs180769563	202039842	2:202039842:GT	G	0.99786	-0.144679	0.144198	0.3157	-0.147641	0.144198	0.305894
2	rs1981726	202008700	2:202008700:TA	T	0.7915	0.00757127	0.0118737	0.5237	-0.0121515	0.0118737	0.306118
2	rs72929033	201833620	2:201833620:TG	T	0.960795	-0.0152152	0.0256916	0.5537	-0.0262892	0.0256916	0.306184
2	rs73989605	202759727	2:202759727:GA	G	0.965491	-0.0460439	0.0297344	0.1215	-0.0304055	0.0297344	0.30651
2	rs115623685	202917548	2:202917548:AG	A	0.990822	0.046979	0.0467939	0.3154	0.0478412	0.0467939	0.3066
2	rs76404466	201544272	2:201544272:AG	A	0.964229	-0.0563587	0.0285057	0.04803	-0.0291263	0.0285057	0.30689
2	rs12623711	202913108	2:202913108:CT	C	0.813089	0.0141001	0.0125048	0.2595	0.0127674	0.0125048	0.307257
2	rs41309822	202151388	2:202151388:GA	G	0.991685	-0.12613	0.0629889	0.04524	-0.0642968	0.062989	0.307368
2	rs35595052	202903665	2:202903665:GA	G	0.828534	-0.0132879	0.0123204	0.2808	-0.0125658	0.0123205	0.30777
2	rs189593009	201958732	2:201958732:CT	C	0.997013	-0.0873023	0.0877163	0.3196	-0.0894425	0.0877163	0.307881
2	rs10497863	201353083	2:201353083:CT	C	0.893548	-0.0161294	0.0156334	0.3022	-0.0159313	0.0156334	0.308176
2	rs2348022	201500191	2:201500191:GA	G	0.977826	0.031983	0.0386622	0.4081	0.0393719	0.0386622	0.308508
2	rs527707711	201421281	2:201421281:AT	A	0.997783	-0.157005	0.136456	0.2499	-0.138955	0.136456	0.308529
2	rs112404160	202879617	2:202879617:CT	C	0.975377	0.0393169	0.0318404	0.2169	0.032407	0.0318404	0.308775
2	rs145878905	201749975	2:201749975:TC	T	0.936403	-0.0143018	0.0213681	0.5033	-0.0217466	0.0213681	0.308814
2	rs7565887	202928745	2:202928745:CT	C	0.557853	-0.0101514	0.00965763	0.2932	-0.00982428	0.00965763	0.309032
2	rs114934507	202540598	2:202540598:CT	C	0.986788	-0.0359381	0.050319	0.4751	-0.0511848	0.050319	0.309055
2	rs543751021	201851477	2:201851477:GA	G	0.998799	-0.163107	0.189304	0.3889	-0.19228	0.189304	0.309761
2	rs191877547	202959079	2:202959079:CT	C	0.998737	-0.182362	0.192274	0.3429	-0.195296	0.192274	0.309762
2	rs140182390	201874737	2:201874737:GA	G	0.960086	-0.0149106	0.0257926	0.5632	-0.0261939	0.0257926	0.30984
2	rs33914895	202025375	2:202025375:GA	G	0.978503	0.0454513	0.0369204	0.2183	0.037453	0.0369204	0.31038
2	rs2072504	202741064	2:202741064:GA	G	0.382753	0.00657832	0.0101958	0.5188	0.0103418	0.0101958	0.310434
2	rs16835784	201790439	2:201790439:GC	G	0.960779	-0.0151136	0.0258255	0.5584	-0.0261855	0.0258255	0.310612
2	rs113719398	202322495	2:202322495:CT	C	0.997136	-0.0938712	0.107739	0.3836	-0.109173	0.107739	0.310913
2	rs3918349	202763587	2:202763587:GT	G	0.505975	-0.00934352	0.00961366	0.3311	-0.00973706	0.00961366	0.311138
2	rs560008302	202123919	2:202123919:AG	A	0.99886	0.265743	0.225302	0.2382	0.228171	0.225302	0.311187
2	rs528919769	201176813	2:201176813:CG	C	0.997921	-0.150125	0.15037	0.3181	-0.152234	0.15037	0.311349
2	rs146458964	201835421	2:201835421:CT	C	0.960872	-0.0150121	0.025783	0.5604	-0.0260966	0.025783	0.31146
2	rs182840602	202726132	2:202726132:TG	T	0.994657	-0.103141	0.0735995	0.1611	-0.0744832	0.0735996	0.311535
2	rs72929035	201834506	2:201834506:TC	T	0.960841	-0.0150121	0.025783	0.5604	-0.0260924	0.025783	0.311539
2	rs41372848	202087263	2:202087263:CT	C	0.957515	-0.0351092	0.0228249	0.124	0.0230925	0.0228249	0.311671
2	rs142197563	202539833	2:202539833:CT	C	0.999384	0.263364	0.298363	0.3774	0.301839	0.298363	0.311705
2	rs72929040	201843530	2:201843530:GA	G	0.96081	-0.0149106	0.0256938	0.5617	-0.0259867	0.0256938	0.311826
2	rs2041766	202021495	2:202021495:CT	C	0.791993	0.00776974	0.0117903	0.5099	-0.0119207	0.0117903	0.311989
2	rs112403685	201639356	2:201639356:GA	G	0.997983	0.197292	0.175448	0.2608	0.177193	0.175448	0.312522
2	rs189913150	202290948	2:202290948:CT	C	0.998075	-0.114738	0.130341	0.3787	-0.131553	0.130341	0.312828
2	rs143975304	202798610	2:202798610:CT	C	0.994441	0.0478373	0.0772027	0.5355	0.0778862	0.0772027	0.313045
2	rs16834195	201587398	2:201587398:GC	G	0.882322	-0.0466724	0.0150592	0.00194	-0.0151922	0.0150592	0.313057
2	rs748761278	201806133	2:201806133:GA	G	0.999507	0.261595	0.226494	0.2481	0.228459	0.226494	0.31313
2	rs72934692	202905113	2:202905113:AC	A	0.828411	-0.0131866	0.0123644	0.2862	-0.012469	0.0123644	0.313235
2	rs115238221	201216623	2:201216623:AG	A	0.998537	-0.137998	0.143227	0.3353	-0.14438	0.143227	0.313428
2	rs192745424	201488411	2:201488411:GA	G	0.999061	-0.212822	0.226023	0.3464	-0.227761	0.226023	0.313603
2	rs16836015	201801662	2:201801662:GA	G	0.960872	-0.0148091	0.0257026	0.5645	-0.0258936	0.0257026	0.313728
2	rs6752497	202742182	2:202742182:TC	T	0.136618	0.0198026	0.0142691	0.1652	0.0143741	0.0142691	0.313762
2	rs16835942	201799870	2:201799870:GA	G	0.96081	-0.0149106	0.0258125	0.5635	-0.0259805	0.0258125	0.314171
2	rs10490084	202749667	2:202749667:TG	T	0.957438	-0.0392607	0.0248961	0.1148	-0.025058	0.0248961	0.314174
2	rs77251002	203014959	2:203014959:TC	T	0.891946	0.0147901	0.0153315	0.3347	0.01543	0.0153314	0.314211
2	rs187581598	202799759	2:202799759:CT	C	0.998645	0.180737	0.161638	0.2635	0.162663	0.161638	0.314252
2	rs6725741	201626901	2:201626901:CT	C	0.960102	-0.00461061	0.0238641	0.8468	-0.024014	0.0238641	0.314279
2	rs77634910	202781247	2:202781247:TC	T	0.998676	0.189711	0.187369	0.3113	0.188505	0.187369	0.314386
2	rs532681064	203124415	2:203124415:TC	T	0.999168	-0.156537	0.185247	0.3981	-0.186366	0.185247	0.314395
2	rs80283256	201267649	2:201267649:CA	C	0.976209	-0.0338671	0.0300228	0.2593	-0.0301863	0.0300228	0.314682
2	rs2307359	201806005	2:201806005:AG	A	0.960887	-0.0147076	0.0256648	0.5666	-0.0257941	0.0256647	0.314877
2	rs6743474	201706901	2:201706901:CT	C	0.603419	0.0334348	0.0106768	0.001739	0.01073	0.0106769	0.31491
2	rs17383109	201722827	2:201722827:CA	C	0.92296	-0.00984834	0.018837	0.6011	-0.0189278	0.018837	0.314984
2	rs536234638	202532849	2:202532849:AG	A	0.998506	-0.132846	0.145613	0.3616	-0.146298	0.145613	0.31504
2	rs10196725	202088725	2:202088725:TC	T	0.478703	0.0422929	0.009548	9.45e-06	0.00958561	0.00954808	0.315412
2	rs78318430	201260365	2:201260365:AG	A	0.9664	-0.020713	0.0265904	0.436	-0.0266921	0.0265904	0.315462
2	rs142062826	202341384	2:202341384:GA	G	0.993748	-0.118671	0.0711359	0.09527	-0.0713888	0.0711359	0.315593
2	rs4673904	201163454	2:201163454:AT	A	0.610317	-0.00994933	0.0098042	0.3102	-0.00983606	0.0098042	0.31574
2	rs16836077	201804998	2:201804998:TC	T	0.960856	-0.0148091	0.0258086	0.5661	-0.0258914	0.0258086	0.31576
2	rs144629404	201373065	2:201373065:GA	G	0.979458	-0.0296348	0.0383271	0.4394	-0.038394	0.0383271	0.316467
2	rs189101486	202725356	2:202725356:GA	G	0.998968	0.212689	0.195733	0.2772	0.195996	0.195733	0.316659
2	rs56368231	202848662	2:202848662:GA	G	0.880798	0.0159718	0.016359	0.3289	0.0163722	0.016359	0.316919
2	rs16835883	201796965	2:201796965:TC	T	0.994318	-0.0456252	0.0655792	0.4866	-0.0656191	0.0655792	0.317016
2	rs115853046	201924932	2:201924932:CT	C	0.998106	0.171682	0.137556	0.212	0.137613	0.137556	0.317112
2	rs112993737	202575958	2:202575958:AG	A	0.976563	0.0467882	0.0352178	0.184	0.0352297	0.0352178	0.317147
2	rs542249184	202844664	2:202844664:CA	C	0.999184	-0.198939	0.200544	0.3212	-0.200439	0.200544	0.317564
2	rs77209143	202888616	2:202888616:CT	C	0.994164	-0.0812101	0.0575212	0.158	-0.0574756	0.0575212	0.317694
2	rs72934688	202904913	2:202904913:TG	T	0.828426	-0.0130852	0.012369	0.2901	-0.0123572	0.012369	0.317773
2	rs72936617	202915708	2:202915708:CT	C	0.813582	0.0141001	0.0125706	0.262	0.0125573	0.0125706	0.317822
2	rs7562268	202095502	2:202095502:AT	A	0.479027	0.0425804	0.00957833	8.77e-06	0.00956401	0.00957841	0.318038
2	rs568946545	201495613	2:201495613:GA	G	0.99709	-0.11205	0.121497	0.3564	-0.121277	0.121497	0.318186
2	rs576794345	202546384	2:202546384:CT	C	0.998783	-0.149429	0.162974	0.3592	-0.16259	0.162974	0.318452
2	rs182971492	202289800	2:202289800:TC	T	0.991561	-0.041343	0.0671823	0.5383	-0.0669739	0.0671822	0.318813
2	rs189399585	202265363	2:202265363:GA	G	0.992439	-0.0448928	0.0598498	0.4532	-0.0596171	0.0598498	0.319196
2	rs182360016	201881666	2:201881666:GA	G	0.999199	-0.320894	0.288309	0.2657	-0.28715	0.288309	0.31926
2	rs114016573	202007479	2:202007479:CT	C	0.961164	-0.0145047	0.0258552	0.5748	-0.0257492	0.0258552	0.3193
2	rs2247016	201560740	2:201560740:TG	T	0.266169	-0.0100503	0.0116916	0.39	-0.0116352	0.0116916	0.319648
2	rs12721505	202014238	2:202014238:GC	G	0.790668	0.00796817	0.0118164	0.5001	-0.0117496	0.0118164	0.320053
2	rs13387186	202012068	2:202012068:AG	A	0.790499	0.00796817	0.0118164	0.5001	-0.0117437	0.0118164	0.320294
2	rs56347515	202694617	2:202694617:GA	G	0.962381	0.0322736	0.0275666	0.2417	0.0273968	0.0275667	0.320301
2	rs77550292	202728192	2:202728192:CT	C	0.996997	0.0684994	0.1095	0.5316	0.108825	0.1095	0.320305
2	rs59743803	202017674	2:202017674:TC	T	0.79073	0.00796817	0.0117916	0.4992	-0.0117163	0.0117916	0.320409
2	rs182662162	202738743	2:202738743:TC	T	0.997952	0.134181	0.114125	0.2397	0.113343	0.114125	0.320639
2	rs7585993	202015114	2:202015114:TG	T	0.790684	0.00796817	0.0118219	0.5003	-0.0117371	0.0118219	0.320795
2	rs112993442	201566159	2:201566159:AC	A	0.978734	0.0131136	0.0327444	0.6888	0.0324921	0.0327444	0.321054
2	rs192038763	201512159	2:201512159:GT	G	0.998737	0.0837895	0.0795654	0.2923	0.0789471	0.0795654	0.321086
2	rs55700759	202786515	2:202786515:GA	G	0.828472	-0.0115666	0.013541	0.393	-0.0134353	0.013541	0.321104
2	rs190468649	202797254	2:202797254:TC	T	0.994041	-0.0646452	0.0789342	0.4128	-0.0782892	0.0789341	0.321281
2	rs186009019	201182167	2:201182167:AG	A	0.998629	-0.114289	0.133459	0.3918	-0.132241	0.133459	0.321749
2	rs548464242	202298868	2:202298868:GC	G	0.998707	-0.152219	0.179034	0.3952	-0.177397	0.179034	0.321755
2	rs56054315	201881315	2:201881315:AG	A	0.960102	-0.0145047	0.025734	0.573	-0.0254861	0.025734	0.321995
2	rs531737024	201456710	2:201456710:AG	A	0.997151	-0.108142	0.120228	0.3684	-0.118925	0.120228	0.322584
2	rs7595675	202799540	2:202799540:GA	G	0.213951	0.0216636	0.0124341	0.08146	0.0122988	0.0124341	0.322606
2	rs10497854	201854175	2:201854175:CA	C	0.960841	-0.0144032	0.0257754	0.5763	-0.0254835	0.0257753	0.322821
2	rs567021810	202268191	2:202268191:GA	G	0.998476	0.11431	0.159907	0.4747	0.157795	0.159907	0.323745
2	rs68044560	202017080	2:202017080:TC	T	0.790699	0.00806737	0.0117923	0.4939	-0.0116276	0.0117923	0.324118
2	rs16838327	202739582	2:202739582:AG	A	0.921943	-0.0175532	0.0175855	0.3182	-0.0173374	0.0175855	0.324186
2	rs11898842	202864219	2:202864219:GA	G	0.632214	0.0110388	0.010022	0.2707	0.0098754	0.010022	0.324443
2	rs10497855	201766236	2:201766236:GA	G	0.960748	-0.0143018	0.0256477	0.5771	-0.025258	0.0256477	0.324718
2	rs151126629	202510588	2:202510588:TC	T	0.992455	0.0786263	0.0594255	0.1858	0.0585213	0.0594256	0.324731
2	rs111882910	201315824	2:201315824:TG	T	0.984201	-0.102365	0.102173	0.3164	-0.100611	0.102173	0.324764
2	rs13429625	202089561	2:202089561:AG	A	0.95713	-0.00984834	0.0260139	0.705	-0.025599	0.0260139	0.325091
2	rs114789134	202213854	2:202213854:GT	G	0.944764	-0.00210221	0.0228507	0.9267	-0.0224848	0.0228507	0.325122
2	rs13028326	201710305	2:201710305:AT	A	0.436603	0.0360426	0.00993993	0.0002878	0.00977748	0.00993999	0.325287
2	rs13417802	201290536	2:201290536:AG	A	0.697613	0.0102473	0.0108581	0.3453	0.0106789	0.0108581	0.325364
2	rs13015798	201909515	2:201909515:AG	A	0.694749	0.0348844	0.0107807	0.001213	0.0105986	0.0107808	0.325557
2	rs4672951	201664399	2:201664399:TG	T	0.449985	0.0353671	0.00966176	0.0002517	0.00949579	0.00966181	0.325698
2	rs139288615	203020049	2:203020049:AG	A	0.998106	-0.0862117	0.113498	0.4475	-0.111506	0.113498	0.325876
2	rs80097845	202823319	2:202823319:TC	T	0.977194	-0.043534	0.044617	0.3292	-0.0438315	0.044617	0.325906
2	rs532770086	203044060	2:203044060:CT	C	0.997767	0.110915	0.123543	0.3693	0.12134	0.123543	0.326018
2	rs186210050	202847644	2:202847644:GA	G	0.992393	-0.0780697	0.0662453	0.2386	-0.0650509	0.0662454	0.326115
2	rs751065136	202884727	2:202884727:TC	T	0.998753	-0.145373	0.18093	0.4217	-0.177556	0.18093	0.326419
2	rs10190751	202006096	2:202006096:GA	G	0.790622	0.00806737	0.011894	0.4976	-0.0116709	0.011894	0.326474
2	rs62193862	202843875	2:202843875:GA	G	0.900262	0.016267	0.0171298	0.3423	0.0168067	0.0171298	0.326526
2	rs113555046	201942663	2:201942663:AG	A	0.967077	0.0493614	0.0288557	0.08715	0.0283087	0.0288558	0.326572
2	rs183120266	202014880	2:202014880:AG	A	0.961395	-0.0140989	0.0258935	0.5861	-0.0253756	0.0258935	0.327086
2	rs113351123	201562871	2:201562871:TC	T	0.965815	0.0153811	0.0266885	0.5644	0.026153	0.0266885	0.327118
2	rs10804129	202835259	2:202835259:CT	C	0.459439	0.0102473	0.0096064	0.2861	0.00941212	0.0096064	0.327197
2	rs17468215	202049642	2:202049642:TC	T	0.959578	-0.00944446	0.0260943	0.7174	-0.0255661	0.0260943	0.327205
2	rs192390175	202932202	2:202932202:CA	C	0.983985	-0.0388448	0.0472487	0.411	-0.0462786	0.0472487	0.327348
2	rs574065849	202289625	2:202289625:CT	C	0.998907	0.22594	0.212646	0.288	0.208128	0.212646	0.327701
2	rs56095247	201890892	2:201890892:CA	C	0.960117	-0.0143018	0.0258442	0.58	-0.0252852	0.0258442	0.327892
2	rs536419761	201500522	2:201500522:GC	G	0.998614	0.0985776	0.135618	0.4673	0.132658	0.135618	0.327987
2	rs566382170	202010712	2:202010712:CT	C	0.998245	-0.152918	0.16478	0.3534	-0.160976	0.16478	0.32861
2	rs144128797	201783334	2:201783334:CA	C	0.96081	-0.0142003	0.0257696	0.5816	-0.0251648	0.0257696	0.3288
2	rs58747439	202118530	2:202118530:GT	G	0.918371	0.00409162	0.0174008	0.8141	-0.0169858	0.0174008	0.32899
2	rs549564098	201403982	2:201403982:AG	A	0.998629	-0.200648	0.178657	0.2614	-0.17421	0.178657	0.329508
2	rs193241179	202922504	2:202922504:TC	T	0.998352	-0.135018	0.132062	0.3066	-0.12872	0.132062	0.329712
2	rs12477038	201692776	2:201692776:TC	T	0.898537	-0.00914166	0.0156966	0.5603	0.0152888	0.0156966	0.330047
2	rs190484470	201926992	2:201926992:GT	G	0.994795	0.0934903	0.0788918	0.236	0.0768399	0.0788919	0.330062
2	rs116800172	201619952	2:201619952:GC	G	0.960086	-0.00410843	0.0237916	0.8629	-0.0231728	0.0237916	0.330062
[truncated: 4,720 more rows]

## Sheet: S2
Supplementary Table S2. Colocalization of melanoma 2q33.1 GWAS signal with other cancer GWAS
*variants with SNP score > 0.05 are shown in bold.
Melanoma GWAS vs. Breast cancer GWAS			Melanoma GWAS vs. Keratinocyte cancer GWAS			Melanoma GWAS vs. Cutaneous BCC GWAS			Melanoma GWAS vs. Cutaneous SCC GWAS
HyPrColoc PP = 0.9277			HyPrColoc PP = 0.9906			HyPrColoc PP = 0.977			HyPrColoc PP = 0.9643
SNP	SNP score*		SNP	SNP score*		SNP	SNP score*		SNP	SNP score*
rs3769821	0.5153		rs10931936	0.4154		rs10931936	0.2219		rs10931936	0.2882
rs3769823	0.112		rs6719014	0.3279		rs3769818	0.2095		rs3769818	0.1653
rs10931936	0.0704		rs700635	0.2563		rs6719014	0.2053		rs6719014	0.097
rs3769818	0.0602		rs10200279	0.0004		rs7582362	0.1935		rs7582362	0.0915
rs6719014	0.045		rs6754084	5.8005e-07		rs6743068	0.1696		rs6743068	0.0635
rs7582362	0.0424		rs6761514	1.6591e-13		rs10200279	0.0002		rs700635	0.0628
rs9677180	0.03		rs6730666	5.3066e-14		rs10197246	3.0381e-06		rs6714430	0.0594
rs700635	0.0266		rs6435081	2.2022e-14		rs6435074	3.5875e-07		rs10200279	0.056
rs6714430	0.026		rs9288318	1.6946e-14		rs3769823	3.5795e-07		rs9677180	0.0535
rs6743068	0.0246		rs7597617	3.7481e-15		rs2349070	3.2344e-07		rs1830298	0.0199
rs10200279	0.021		rs10202963	1.7589e-16		rs1861270	1.6208e-07		rs6435074	0.0087
rs1830298	0.0183		rs6710974	5.9066e-17		rs6754084	9.9326e-08		rs2349070	0.0079
rs10197246	0.007		rs12472273	1.1964e-17		rs10206231	5.4082e-14		rs6754084	0.0073
rs2349070	0.0005		rs6735641	1.8756e-21		rs12052257	1.2569e-14		rs1861270	0.0072
rs6754084	0.0003		rs1035142	1.5616e-21		rs6761514	1.0884e-14		rs3769823	0.0045
rs6735656	0.0003		rs9288316	1.0208e-21		rs6730666	4.1762e-15		rs6735656	0.0039
rs6435074	0.0002		rs17860428	1.3825e-24		rs7578456	3.1912e-15		rs3769821	0.0019
rs1861270	0.0001		rs6751053	5.7187e-25		rs2349078	2.7367e-15		rs10197246	0.0016
rs3769820	4.2323e-08		rs3769820	5.1034e-25		rs6435081	1.2772e-15		rs10804111	3.9377e-06
rs6723097	3.2125e-08		rs13030042	6.0494e-27		rs2349075	4.1825e-16		rs6735641	1.4664e-06
rs6751053	3.0162e-08		rs11898821	1.4049e-28		rs7576018	2.8387e-17		rs7560328	1.2026e-06
rs10804111	6.3075e-09		rs12619743	1.006e-28		rs6705845	1.6798e-18		rs10804112	1.1819e-06
rs10931934	2.8735e-09		rs6745435	1.6002e-29		rs10202963	5.1289e-19		rs1035142	9.7555e-07
rs12990906	2.8045e-09		rs11684505	1.4269e-29		rs1035142	2.0529e-23		rs17860428	9.3573e-07
rs11692952	2.7207e-09		rs1406121	6.5311e-30		rs7560328	4.5473e-24		rs13016963	9.2044e-07
rs6735641	1.1637e-09		rs6726823	6.128e-30		rs6735641	4.2281e-24		rs9288316	8.966e-07
rs9288316	1.1281e-09		rs11681616	6.0367e-30		rs13016963	8.7203e-25		rs148206419	4.1635e-07
rs10804112	1.0669e-09		rs12990906	3.9461e-30		rs3769820	9.7437e-27		rs3769820	3.5093e-07
rs1035142	9.9069e-10		rs11687854	3.3163e-30		rs6723097	9.5398e-27		rs6723097	3.3051e-07
rs7560328	9.0802e-10		rs10931934	3.0471e-30		rs13030042	7.5055e-29		rs6751053	3.2629e-07
rs13016963	2.9732e-10		rs7577057	7.0789e-31		rs2110690	4.0138e-29		rs12990906	1.0743e-07
rs13030042	2.4223e-11		rs6435080	5.368e-31		rs13036109	4.8185e-30		rs11692952	9.0862e-08
rs17860428	2.967e-12		rs11688692	5.1104e-35		rs11691602	2.49e-30		rs10931934	7.9794e-08
rs148206419	2.2667e-12		rs12986657	4.8507e-35		rs12619743	1.2593e-31		rs13030042	7.2161e-08
rs10931933	6.1582e-15		rs10931939	4.7057e-35		rs11898821	1.1421e-31		rs8179786	3.6882e-09
rs8179786	5.5801e-15		rs12622439	4.5001e-35		rs12990906	1.7968e-32		rs700636	1.5202e-09
rs700636	3.7651e-15		rs7609223	4.474e-35		rs10201587	1.3178e-32		rs10931933	1.2561e-09
rs76313353	5.1104e-17		rs13015294	4.2032e-35		rs10931934	1.0347e-32		rs10202963	9.0775e-10
rs77028341	3.967e-18		rs13009885	2.9095e-35		rs11681616	9.6967e-33		rs6761514	5.5227e-10
rs138352040	3.8915e-18		rs11674814	2.4503e-35		rs1406121	6.3985e-33		rs10206231	4.4864e-10
rs2349072	2.7875e-18		rs13004870	1.1264e-35		rs11687854	4.7084e-33		rs7578456	4.472e-10
rs7597617	2.607e-18		rs1918881	5.1949e-36		rs7577057	3.5063e-34		rs12052257	3.7001e-10
rs10206231	2.4905e-18		rs10931943	9.2439e-45		rs700636	7.3509e-35		rs6730666	3.5075e-10
rs2110693	2.4427e-18		rs138352040	6.3049e-47		rs6725056	5.1484e-37		rs6435082	2.5896e-10
rs6757783	2.316e-18		rs76313353	4.5625e-47		rs7596930	2.5643e-37		rs2349078	2.5518e-10
rs7576018	2.2772e-18		rs79224392	3.9611e-47		rs11688692	2.4087e-37		rs2349074	2.3239e-10
rs6730666	2.1394e-18		rs80201352	2.9897e-47		rs11681399	8.9271e-38		rs6705845	2.1357e-10
rs7578456	2.1064e-18		rs41373151	4.6549e-48		rs7579792	1.6623e-50		rs76313353	1.8165e-10
rs6761514	2.1029e-18		rs6760970	2.9581e-49		rs3769825	3.0925e-51		rs6710974	1.645e-10
rs6435078	1.9408e-18		rs6760993	2.5376e-49		rs72937111	2.7863e-51		rs6714736	1.6421e-10
rs7563246	1.9026e-18		rs2037815	1.8991e-49		rs17860433	2.7447e-52		rs6435081	1.4487e-10
rs2349078	1.8376e-18		rs79469548	1.82e-49		rs80201352	1.8435e-52		rs150626513	1.2904e-10
rs6435082	1.6853e-18		rs12620010	1.6741e-49		rs138352040	7.4429e-53		rs7563246	1.0881e-10
rs1362366	1.5822e-18		rs6747918	1.5106e-49		rs76313353	4.3528e-53		rs2349075	7.649e-11
rs9288318	1.4614e-18		rs12693932	1.0996e-49		rs6745051	2.9564e-53		rs12472273	6.9341e-11
rs6714736	1.4345e-18		rs12693931	1.0106e-49		rs3769826	2.0787e-53		rs6757783	6.7841e-11
rs28845859	1.4159e-18		rs10196725	8.0127e-50		rs13024155	1.5735e-53		rs1406122	6.5146e-11
rs2349075	1.2927e-18		rs13005094	5.181e-50		rs10188598	1.0123e-53		rs7576018	6.0687e-11
rs6435081	1.2608e-18		rs7574863	3.7078e-50		rs12693932	9.5274e-54		rs7597617	5.6311e-11
rs12052257	1.2232e-18		rs7588576	3.3022e-50		rs10196725	7.6748e-54		rs9288318	5.3912e-11
rs10202963	3.5971e-19		rs7603014	3.1773e-50		rs13005094	3.1715e-54		rs77028341	1.6763e-11
rs3769825	3.2334e-19		rs56365779	3.1343e-50		rs3769827	2.0297e-54		rs138352040	1.3363e-11
rs13004275	1.7271e-19		rs55637196	3.0838e-50		rs12693931	1.8639e-54		rs3769825	8.5227e-12
rs7579792	1.6625e-19		rs7589037	2.7066e-50		rs12620010	1.5784e-54		rs2110690	6.6992e-12
rs2349074	1.3743e-19		rs6435069	2.1917e-50		rs150835180	1.3666e-54		rs13024155	1.8091e-12
rs13024155	1.0465e-19		rs2881930	8.2956e-51		rs3900115	4.595e-55		rs41373151	9.139e-13
rs6705845	9.5736e-20		rs114139284	6.1684e-51		rs7576306	1.7779e-55		rs13021736	9.0687e-13
rs1406122	7.8004e-20		rs12693930	4.7296e-51		rs2881930	1.3685e-55		rs13036109	8.9717e-13
rs12472273	7.8e-20		rs7603051	4.6551e-51		rs56365779	5.5695e-56		rs11691602	7.4841e-13
rs6710974	7.4019e-20		rs111278434	8.5995e-52		rs13410768	6.5188e-58		rs11684505	6.746e-13
rs77249938	3.6786e-20		rs7578639	6.814e-52		rs7603014	5.8258e-58		rs6745051	5.9427e-13
rs3769827	3.6214e-20		rs3754934	4.2322e-52		rs7588576	5.7738e-58		rs6704688	5.8515e-13
rs12620010	2.8953e-20		rs10186568	2.5853e-52		rs7601229	5.5855e-58		rs10201587	5.7826e-13
rs72937111	2.3808e-20		rs6750725	2.2681e-52		rs3754935	5.3234e-58		rs12620010	5.6831e-13
rs3769826	2.0161e-20		rs6726792	1.6823e-52		rs7589037	4.2307e-58		rs3769826	5.6482e-13
rs6745051	1.9399e-20		rs74574949	1.1366e-52		rs72937112	1.5196e-59		rs13004275	5.2161e-13
rs6704688	1.6929e-20		rs62191540	1.0021e-52		rs72934999	1.4883e-59		rs3769827	5.1657e-13
rs4616463	1.6301e-20		rs1045494	7.892e-53		rs6716325	1.3218e-59		rs6745435	5.1285e-13
rs6760970	1.2462e-20		rs1045487	7.6239e-53		rs7578639	1.2314e-59		rs11681616	4.9638e-13
rs13010627	1.245e-20		rs6716325	3.6921e-53		rs72934960	1.2121e-59		rs2110684	4.7055e-13
rs6760993	1.188e-20		rs72937112	3.5903e-53		rs8105	1.1534e-59		rs6760970	4.6642e-13
rs2110690	1.1357e-20		rs72934999	3.4287e-53		rs62189210	1.1058e-59		rs6760993	4.3585e-13
rs17468277	1.0757e-20		rs72934973	2.534e-53		rs72934957	9.6823e-60		rs6726823	4.3101e-13
rs17649845	9.7465e-21		rs72934991	2.5098e-53		rs75557733	8.4097e-60		rs77249938	4.0138e-13
rs7588895	7.8205e-21		rs6715380	2.4873e-53		rs6750725	8.0292e-60		rs7588895	3.046e-13
rs17383714	7.7534e-21		rs72934957	2.2493e-53		rs6705702	6.4489e-60		rs4616463	2.903e-13
rs2037815	6.9695e-21		rs8105	1.9999e-53		rs2110694	5.8774e-60		rs12693931	2.8012e-13
rs12693931	6.2692e-21		rs62189210	4.8514e-54		rs62191502	5.1786e-60		rs2037815	2.7955e-13
rs13019444	5.5579e-21		rs13418478	3.5386e-54		rs62189186	3.9329e-60		rs11687854	2.7121e-13
rs13028339	4.1828e-21		rs146507587	1.5235e-54		rs3769824	2.7728e-60		rs12619743	2.6786e-13
rs12693930	3.6547e-21		rs147538031	1.4613e-54		rs7561856	2.6605e-60		rs11898821	2.6035e-13
rs150626513	3.6522e-21		rs62191502	1.34e-54		rs1045494	2.0914e-60		rs13019444	2.5427e-13
rs10188598	3.5965e-21		rs3769824	1.1569e-54		rs13012609	1.9294e-60		rs114139284	2.5347e-13
rs6718928	3.5861e-21		rs138625304	1.0518e-54		rs114959391	1.2417e-60		rs13028339	2.1069e-13
rs11674246	3.4478e-21		rs16837131	1.0247e-54		rs146507587	9.7207e-61		rs11688692	1.9265e-13
rs7603051	3.2871e-21		rs1362366	3.5843e-55		rs13408143	4.306e-61		rs6435080	1.8952e-13
rs6720225	3.0046e-21		rs2349071	3.1179e-55		rs62191500	2.4074e-61		rs6747918	1.8295e-13
rs56098433	2.3236e-21		rs2293554	3.0451e-55		rs6743901	2.3391e-61		rs12693932	1.7565e-13
rs78285464	2.2686e-21		rs28845859	2.8501e-55		rs147538031	2.307e-61		rs6725056	1.7394e-13
rs7582706	2.2598e-21		rs10192461	2.4087e-55		rs2019097	1.7254e-61		rs12612166	1.7133e-13
rs112269224	2.2367e-21		rs77752826	2.0504e-55		rs13393110	1.2103e-61		rs7596930	1.7062e-13
rs6747918	1.9994e-21		rs114863039	1.243e-55		rs36043647	1.0433e-61		rs10931940	1.7003e-13
rs12619743	1.9357e-21		rs116157119	1.2002e-55		rs2110693	6.8026e-62		rs10931939	1.6834e-13
rs58728749	1.8444e-21		rs17649845	1.0593e-55		rs2349072	6.163e-62		rs12986657	1.6593e-13
rs74418841	1.8169e-21		rs1861268	9.8065e-56		rs6435078	5.8151e-62		rs7609223	1.6314e-13
rs12693932	1.7769e-21		rs1861269	9.7003e-56		rs1362366	5.6143e-62		rs12622439	1.613e-13
rs75325449	1.7674e-21		rs4381764	9.6546e-56		rs28845859	4.4972e-62		rs1406121	1.607e-13
rs57447169	1.7507e-21		rs10084352	9.5542e-56		rs77493825	4.0444e-62		rs13015294	1.5843e-13
rs11898821	1.6608e-21		rs6758167	9.1011e-56		rs77752826	3.6598e-62		rs7570324	1.5601e-13
rs10196725	1.4919e-21		rs10202305	9.0141e-56		rs143627452	3.5919e-62		rs7569952	1.5304e-13
rs10201587	1.3189e-21		rs6435073	8.6736e-56		rs6435075	2.4782e-62		rs2080302	1.4094e-13
rs7576306	1.253e-21		rs114707766	8.6191e-56		rs10084352	2.4397e-62		rs10196725	1.3991e-13
rs11691602	1.1845e-21		rs6738848	8.4372e-56		rs10084426	2.3814e-62		rs6753887	1.3987e-13
rs35550815	1.1702e-21		rs6730749	8.3234e-56		rs4381764	2.3683e-62		rs11679181	1.2995e-13
rs6745435	1.1697e-21		rs112484377	8.1723e-56		rs113164702	2.151e-62		rs7577057	1.2115e-13
rs13005094	1.1685e-21		rs13010627	6.4719e-56		rs6758167	2.1313e-62		rs13009885	1.1743e-13
rs13036109	1.1589e-21		rs77292533	5.0549e-56		rs6730749	2.0506e-62		rs13005094	1.1369e-13
rs2881930	1.1526e-21		rs13398626	4.98e-56		rs6738848	1.9639e-62		rs74574949	1.1327e-13
rs10186527	1.0899e-21		rs56098433	4.5401e-56		rs2349071	1.9293e-62		rs148335469	1.108e-13
rs34841024	7.9584e-22		rs3817579	4.3554e-56		rs2293554	1.793e-62		rs11681399	9.5086e-14
rs3900115	6.0692e-22		rs36043647	4.2723e-56		rs13386521	1.6896e-62		rs1918881	9.5e-14
rs6435069	5.3554e-22		rs12612147	4.069e-56		rs77292533	1.2506e-62		rs35342474	9.4221e-14
rs13021736	2.8465e-22		rs12612950	4.0591e-56		rs73988750	1.2413e-62		rs11674814	9.4191e-14
rs17860411	2.8067e-22		rs17860418	3.9007e-56		rs148408744	1.2002e-62		rs10186527	9.2927e-14
rs6435080	2.4052e-22		rs3820972	3.3391e-56		rs3817579	1.0489e-62		rs12998984	9.2625e-14
rs114139284	2.2964e-22		rs80036017	3.1499e-56		rs61523053	9.0473e-63		rs11674246	6.655e-14
rs150835180	2.0818e-22		rs78285464	2.5001e-56		rs56098433	8.7853e-63		rs12693930	6.3305e-14
rs11681616	1.6868e-22		rs6718928	2.4865e-56		rs17860418	8.2323e-63		rs7603051	5.9903e-14
rs2110684	1.5682e-22		rs112269224	2.3614e-56		rs10931932	7.9991e-63		rs115070852	5.7028e-14
rs1406121	1.5363e-22		rs58728749	2.0785e-56		rs74639736	7.4461e-63		rs10188598	5.693e-14
rs6726823	1.5136e-22		rs115407041	2.0685e-56		rs78285464	5.1733e-63		rs6435069	5.4516e-14
rs11684505	1.4727e-22		rs57447169	1.984e-56		rs7582706	4.9259e-63		rs7576306	5.0136e-14
rs79224392	1.4724e-22		rs34612111	1.9533e-56		rs58728749	4.3328e-63		rs2881930	4.4849e-14
rs17860433	1.4067e-22		rs34841024	1.6512e-56		rs74418841	4.2391e-63		rs13004870	4.104e-14
rs7577057	1.0827e-22		rs143794640	1.4475e-56		rs75325449	3.7319e-63		rs3900115	3.5904e-14
rs71406913	7.6574e-23		rs76278437	1.176e-56		rs72931097	3.6164e-63		rs13012609	1.7079e-14
rs62189210	6.2194e-23		rs7578261	8.9122e-57		rs34841024	3.4487e-63		rs6435075	1.3677e-14
rs11687854	5.9578e-23		rs17860416	8.4366e-57		rs35550815	3.1855e-63		rs7564913	1.3153e-14
rs116010659	5.3365e-23		rs16837034	7.6015e-57		rs115419401	3.1131e-63		rs13386521	1.1093e-14
rs11688692	4.0474e-23		rs16836969	7.4457e-57		rs7578261	3.0754e-63		rs3731714	1.0001e-14
rs62191502	3.6643e-23		rs35282498	7.3199e-57		rs17468215	2.9351e-63		rs7579792	9.5041e-15
rs3769824	3.4899e-23		rs16837027	7.3181e-57		rs41411846	2.7955e-63		rs150627108	6.9684e-15
rs147538031	3.3985e-23		rs41332047	7.2573e-57		rs10166093	2.7467e-63		rs10931943	5.5238e-15
rs7596930	3.3526e-23		rs16836997	7.2e-57		rs41343245	2.7216e-63		rs143627452	5.3341e-15
rs7570324	3.2156e-23		rs114708784	7.1782e-57		rs17860400	2.6975e-63		rs77493825	5.0065e-15
rs12986657	3.2131e-23		rs41351447	7.1175e-57		rs16837027	2.6552e-63		rs77752826	4.8844e-15
rs12612166	3.2005e-23		rs17468215	6.8052e-57		rs72932863	2.6414e-63		rs114959391	4.8254e-15
rs10931940	3.1761e-23		rs10190756	6.6355e-57		rs16836969	2.5749e-63		rs150147593	4.578e-15
rs7569952	3.1545e-23		rs41368744	6.4731e-57		rs35282498	2.5167e-63		rs80201352	3.6034e-15
rs10931939	3.0916e-23		rs41504752	6.4556e-57		rs72932817	2.4166e-63		rs60525252	3.3641e-15
rs1918881	3.059e-23		rs41343245	6.4122e-57		rs3820971	2.4163e-63		rs58747439	3.298e-15
rs7609223	2.9963e-23		rs11900753	6.4055e-57		rs6435068	2.2454e-63		rs7589037	3.2464e-15
rs12622439	2.9624e-23		rs41339752	6.4045e-57		rs13396523	2.2445e-63		rs7588576	2.9259e-15
rs6725056	2.8866e-23		rs41411846	6.3889e-57		rs17672977	2.2438e-63		rs13410768	2.8283e-15
rs13015294	2.8075e-23		rs13424920	6.1876e-57		rs41430047	2.2101e-63		rs2110693	2.8254e-15
rs148335469	2.8045e-23		rs3931696	5.992e-57		rs41401945	2.1746e-63		rs2349072	2.7863e-15
rs6753887	2.7547e-23		rs6743518	5.916e-57		rs13424920	2.1205e-63		rs7603014	2.7832e-15
rs2080302	2.6736e-23		rs13396523	5.8984e-57		rs3851975	2.0295e-63		rs7574863	2.7725e-15
rs11679181	2.5076e-23		rs6435068	5.898e-57		rs13429625	1.9979e-63		rs7601229	2.6859e-15
rs11681399	2.3124e-23		rs7571923	5.8412e-57		rs17860405	1.8101e-63		rs72937111	2.5984e-15
rs13009885	2.305e-23		rs3851974	5.8231e-57		rs3851976	1.7793e-63		rs55637196	2.5946e-15
rs11674814	1.9834e-23		rs3851975	5.746e-57		rs114708784	1.5786e-63		rs3754935	2.4672e-15
rs12989712	1.9588e-23		rs13425163	5.6894e-57		rs6755897	9.1478e-64		rs6435078	2.426e-15
rs12998984	1.8493e-23		rs6755897	5.5039e-57		rs13402616	9.0092e-64		rs17383714	2.3848e-15
rs76426266	1.586e-23		rs13402616	5.3494e-57					rs116762602	2.2291e-15
rs41373151	1.4556e-23		rs7608692	2.6533e-57					rs114244972	2.1592e-15
rs35033414	1.3484e-23		rs41359253	1.9461e-57					rs1362366	2.1258e-15
rs138625304	1.2902e-23		rs10197246	0					rs28845859	2.0824e-15
rs35093568	1.2264e-23								rs6435072	2.0616e-15
rs2349077	8.4459e-24								rs41309822	1.9216e-15
rs13004870	8.3342e-24								rs12989712	1.8568e-15
rs41372848	8.1851e-24								rs17468277	1.8441e-15
rs13422553	7.8388e-24								rs17649845	1.745e-15
rs35813708	6.5518e-24								rs192389469	1.3868e-15
rs113571457	6.1604e-24								rs12997501	1.3422e-15
rs6726792	5.786e-24								rs7564683	1.2965e-15
rs6750725	5.6667e-24								rs114902443	1.2871e-15
rs2110694	5.3409e-24								rs7578639	1.2327e-15
rs35342474	5.1322e-24								rs115848953	1.1855e-15
rs6705702	5.1167e-24								rs13023732	1.0871e-15
rs186009766	5.0504e-24								rs62189210	1.0603e-15
rs188503802	5.0478e-24								rs80071101	9.8144e-16
rs7607650	4.9018e-24								rs71406913	9.3539e-16
rs62189186	4.7343e-24								rs114707766	8.1447e-16
rs10931938	4.7231e-24								rs116157119	7.76e-16
rs13407448	4.6048e-24								rs182322882	7.5316e-16
rs3754934	4.4386e-24								rs137881855	6.4811e-16
rs1045494	4.2999e-24								rs114863039	6.0576e-16
rs17860418	4.2846e-24								rs112484377	5.8289e-16
rs7605819	4.1283e-24								rs111278434	5.5621e-16
rs182514229	4.0651e-24								rs192131494	5.3908e-16
rs7561856	4.0506e-24								rs72932895	5.3575e-16
rs3731714	4.0372e-24								rs41324644	5.2438e-16
rs113987962	3.8971e-24								rs3769824	5.2301e-16
rs1045487	3.7359e-24								rs565137792	5.1034e-16
rs6707380	3.6715e-24								rs41535449	5.0892e-16
rs114959391	3.6547e-24								rs78835753	4.9523e-16
rs62191540	3.4576e-24								rs115419401	4.9245e-16
rs13401994	3.3147e-24								rs62191502	4.7255e-16
rs79469548	3.0909e-24								rs56098433	4.7088e-16
rs7570325	2.8211e-24								rs144531787	4.6873e-16
rs36043647	2.6861e-24								rs6718928	4.5249e-16
rs62191500	2.626e-24								rs6720225	4.3931e-16
rs7588576	2.5945e-24								rs149543865	4.3723e-16
rs6730749	2.5778e-24								rs10084352	4.2752e-16
rs80201352	2.5715e-24								rs78285464	4.2592e-16
rs115848953	2.5559e-24								rs1861268	4.2057e-16
rs10084426	2.5364e-24								rs13418478	4.2031e-16
rs10084352	2.527e-24								rs113164702	4.1903e-16
rs4381764	2.4537e-24								rs10084426	4.1861e-16
rs1861268	2.4491e-24								rs13393110	4.1775e-16
rs6712381	2.4256e-24								rs4381764	4.1561e-16
rs1861269	2.4116e-24								rs7582706	4.0831e-16
rs55637196	2.3952e-24								rs115558960	4.0674e-16
rs7574863	2.3776e-24								rs75557733	3.999e-16
rs6435071	2.3639e-24								rs1861269	3.881e-16
rs6758167	2.3623e-24								rs112269224	3.8715e-16
rs13410768	2.354e-24								rs76988267	3.8009e-16
rs10202305	2.3261e-24								rs74418841	3.7993e-16
rs7601229	2.3142e-24								rs58728749	3.7759e-16
rs6738848	2.3104e-24								rs6738848	3.5429e-16
rs7589037	2.281e-24								rs6435073	3.5382e-16
rs7603014	2.2181e-24								rs6435071	3.4865e-16
rs6435073	2.1779e-24								rs10202305	3.462e-16
rs181781498	2.1519e-24								rs57447169	3.4561e-16
rs3754935	1.8904e-24								rs75325449	3.3738e-16
rs60525252	1.8566e-24								rs7570325	3.3688e-16
rs150147593	1.8449e-24								rs116502881	3.3411e-16
rs58747439	1.8401e-24								rs140691374	3.3344e-16
rs41352644	1.8365e-24								rs6730749	3.3028e-16
rs13402616	1.8233e-24								rs72937112	3.2562e-16
rs6749413	1.8135e-24								rs140101813	3.2347e-16
rs10931932	1.7688e-24								rs80036017	3.1921e-16
rs3817578	1.6856e-24								rs6712381	3.1921e-16
rs150627108	1.6578e-24								rs3754934	3.1739e-16
rs150466981	1.5549e-24								rs6750725	3.1675e-16
rs6755897	1.5508e-24								rs6716325	3.1545e-16
rs10186568	1.5389e-24								rs72934999	3.1526e-16
rs56365779	1.5234e-24								rs72937118	3.103e-16
rs192319559	1.4296e-24								rs72937106	3.078e-16
rs114244972	1.3497e-24								rs72934960	3.0738e-16
rs183567805	1.3259e-24								rs6758167	3.0336e-16
rs149543865	1.3215e-24								rs17860411	3.0129e-16
rs193065469	1.0807e-24								rs61523053	2.9507e-16
rs34966392	1.0243e-24								rs115407041	2.9164e-16
rs116547819	1.0129e-24								rs6726792	2.8772e-16
rs115070852	9.8335e-25								rs34841024	2.8701e-16
rs115419401	9.7526e-25								rs112516732	2.7527e-16
rs143395146	9.6273e-25								rs56365779	2.7075e-16
rs74379946	9.5233e-25								rs35550815	2.6776e-16
rs114789134	9.3017e-25								rs41352644	2.5267e-16
rs74574949	8.4888e-25								rs138625304	2.5199e-16
rs112484377	8.1375e-25								rs17860418	2.5088e-16
rs73988738	7.6349e-25								rs62189186	2.4636e-16
rs77292533	7.6027e-25								rs55809907	2.4538e-16
rs192994987	7.2596e-25								rs72934973	2.4433e-16
rs41309822	7.1338e-25								rs6711127	2.4401e-16
rs10185177	6.8619e-25								rs3817578	2.4367e-16
rs76370124	6.7324e-25								rs2110694	2.4268e-16
rs17860405	6.4543e-25								rs6749413	2.4178e-16
rs148408744	6.4126e-25								rs10186568	2.4159e-16
rs1528190	6.2407e-25								rs17860433	2.4119e-16
rs41490245	6.1035e-25								rs7607650	2.4117e-16
rs190103537	5.8853e-25								rs7605819	2.41e-16
rs41339752	5.6779e-25								rs7561856	2.4027e-16
rs139370467	5.5566e-25								rs13422553	2.4012e-16
rs115353050	5.4686e-25								rs79224392	2.3688e-16
rs77493825	5.443e-25								rs6705702	2.3295e-16
rs79191386	5.3159e-25								rs111302963	2.2672e-16
rs75557733	5.1322e-25								rs1045494	2.2623e-16
rs17860416	5.1155e-25								rs8105	2.2434e-16
rs192389469	5.0981e-25								rs113987962	2.2425e-16
rs77752826	4.9856e-25								rs13407448	2.1625e-16
rs3820972	4.9297e-25								rs10931938	2.1601e-16
rs187893575	4.7573e-25								rs13401994	2.1435e-16
rs72932895	4.7476e-25								rs13408143	2.0916e-16
rs140691374	4.74e-25								rs1045487	2.0887e-16
rs111462179	4.6881e-25								rs62191540	2.0647e-16
rs114708784	4.682e-25								rs6715380	1.9645e-16
rs143689420	4.5276e-25								rs111820676	1.9552e-16
rs114902443	4.4901e-25								rs72934991	1.933e-16
rs144905633	4.4609e-25								rs147538031	1.9115e-16
rs189561840	4.4573e-25								rs6707380	1.8619e-16
rs143627452	4.3596e-25								rs13010627	1.8002e-16
rs192577855	4.2757e-25								rs146507587	1.7394e-16
rs148146088	4.2434e-25								rs79469548	1.7133e-16
rs13418478	4.0986e-25								rs115340469	1.6693e-16
rs150532664	4.0132e-25								rs41309820	1.6157e-16
rs17860422	3.9749e-25								rs146118130	1.6108e-16
rs145262222	3.9205e-25								rs34966392	1.5977e-16
rs185065852	3.8589e-25								rs34612111	1.5879e-16
rs13393110	3.8287e-25								rs10931932	1.5542e-16
rs12612147	3.8113e-25								rs6715602	1.5539e-16
rs3817579	3.8095e-25								rs35033414	1.5408e-16
rs12612950	3.7998e-25								rs148408744	1.5322e-16
rs7588795	3.7023e-25								rs6743901	1.4555e-16
rs114707766	3.6743e-25								rs41372848	1.4438e-16
rs146942946	3.6629e-25								rs3820972	1.3555e-16
rs150223810	3.592e-25								rs10192461	1.3207e-16
rs72934967	3.5214e-25								rs2293554	1.3033e-16
rs79256605	3.4989e-25								rs16836813	1.2842e-16
rs111278434	3.4791e-25								rs2349071	1.2807e-16
rs144507493	3.4269e-25								rs143395146	1.2759e-16
rs73988750	3.4033e-25								rs35813708	1.2672e-16
rs10182514	3.3725e-25								rs114708784	1.2204e-16
rs138018022	3.3149e-25								rs56278081	1.1964e-16
rs58426286	3.1879e-25								rs41351447	1.1723e-16
rs115065529	3.1593e-25								rs72934957	1.169e-16
rs16837210	3.157e-25								rs74639736	1.1689e-16
rs75123007	3.1388e-25								rs112223847	1.167e-16
rs112974074	3.1233e-25								rs41332047	1.1572e-16
rs115127446	3.1161e-25								rs3817579	1.1404e-16
rs72934918	3.0944e-25								rs17860398	1.1401e-16
rs7578639	3.069e-25								rs11900753	1.1349e-16
rs7564683	2.9881e-25								rs72931097	1.1349e-16
rs142482722	2.9834e-25								rs143794640	1.1336e-16
rs60196641	2.9488e-25								rs7588795	1.1301e-16
rs34612111	2.8529e-25								rs3851976	1.1293e-16
rs146118130	2.8465e-25								rs7571923	1.126e-16
rs35854221	2.8223e-25								rs72932863	1.1237e-16
rs114533660	2.8158e-25								rs77292533	1.1236e-16
rs6717389	2.8138e-25								rs12612147	1.1182e-16
rs111820676	2.7663e-25								rs12612950	1.1158e-16
rs151091820	2.596e-25								rs41411846	1.1102e-16
rs55809907	2.5925e-25								rs76278437	1.1101e-16
rs116502881	2.5897e-25								rs146942946	1.1073e-16
rs80071101	2.527e-25								rs73988738	1.1061e-16
rs8105	2.4504e-25								rs17860400	1.1056e-16
rs116435783	2.4279e-25								rs74379946	1.1056e-16
rs76278437	2.3382e-25								rs41343245	1.1036e-16
rs72937112	2.2759e-25								rs76370124	1.095e-16
rs137881855	2.2603e-25								rs41504752	1.0936e-16
rs35114691	2.1862e-25								rs10185177	1.089e-16
rs72937118	2.1809e-25								rs16836789	1.0881e-16
rs189094180	2.1574e-25								rs6743518	1.0735e-16
rs115407041	2.1533e-25								rs7598059	1.0665e-16
rs145173159	2.0283e-25								rs73988750	1.0653e-16
rs141526124	2.0274e-25								rs41368744	1.062e-16
rs116064400	1.991e-25								rs13429625	1.0589e-16
rs148664726	1.9563e-25								rs7597639	1.0547e-16
rs72937106	1.9497e-25								rs17468215	1.054e-16
rs115340469	1.9389e-25								rs13425163	1.0513e-16
rs72934999	1.9303e-25								rs145262222	1.0441e-16
rs112516732	1.915e-25								rs10190756	1.0375e-16
rs41343445	1.8913e-25								rs116010659	1.0345e-16
rs140101813	1.8794e-25								rs10184363	1.026e-16
rs41324644	1.842e-25								rs10221831	1.0201e-16
rs41309820	1.8291e-25								rs13390902	1.0131e-16
rs115558960	1.7939e-25								rs150835180	1.008e-16
rs41535449	1.7912e-25								rs6435068	1.0033e-16
rs74639736	1.789e-25								rs72932817	1.0027e-16
rs116157119	1.736e-25								rs16836872	9.9925e-17
rs114673461	1.7338e-25								rs41430047	9.9697e-17
rs192131494	1.7074e-25								rs3851975	9.8612e-17
rs144531787	1.7005e-25								rs41519249	9.856e-17
rs80036017	1.6294e-25								rs41331447	9.8507e-17
rs41369551	1.5909e-25								rs17860409	9.8391e-17
rs78835753	1.5882e-25								rs17672977	9.7966e-17
rs114863039	1.5284e-25								rs41401945	9.7381e-17
rs7598059	1.4267e-25								rs41335653	9.7201e-17
rs72934957	1.4226e-25								rs17860401	9.6658e-17
rs76988267	1.3991e-25								rs16836965	9.6159e-17
rs12997501	1.3882e-25								rs10166093	9.5225e-17
rs7597639	1.3815e-25								rs35282498	9.5116e-17
rs6435075	1.354e-25								rs3931696	9.4823e-17
rs113164702	1.3291e-25								rs16836969	9.4422e-17
rs111302963	1.3183e-25								rs13396523	9.2454e-17
rs72934960	1.3127e-25								rs13424920	9.2322e-17
rs143794640	1.3033e-25								rs3851974	9.2227e-17
rs7564913	1.2959e-25								rs62191500	9.1793e-17
rs146507587	1.2762e-25								rs16837034	9.1453e-17
rs6716325	1.2657e-25								rs16836997	9.1222e-17
rs72934991	1.2382e-25								rs113571457	8.9934e-17
rs6715380	1.2235e-25								rs16837027	8.9778e-17
rs72934973	1.2002e-25								rs17860416	8.3988e-17
rs2272390	1.182e-25								rs17860405	8.3121e-17
rs182322882	1.1815e-25								rs3820971	8.0485e-17
rs13023732	1.1805e-25								rs7578261	6.9609e-17
rs6711127	1.1612e-25								rs116547819	6.311e-17
rs16836965	9.7715e-26								rs41339752	6.0324e-17
rs16836969	9.7591e-26								rs114789134	5.7234e-17
rs10931943	9.6173e-26								rs115353050	5.5471e-17
rs13386521	9.507e-26								rs36043647	5.4316e-17
rs35282498	9.4773e-26								rs2019097	5.4042e-17
rs3820971	9.2051e-26								rs12613347	5.0602e-17
rs72932863	8.7289e-26								rs72934944	4.8665e-17
rs16836997	6.8559e-26								rs2141331	4.7755e-17
rs16837027	6.8018e-26								rs6757776	4.6944e-17
rs116762602	6.49e-26								rs16837131	4.6755e-17
rs16837034	6.4134e-26								rs6711941	4.6275e-17
rs72934944	6.3991e-26								rs6755897	3.9636e-17
rs6757776	6.0894e-26								rs13402616	3.9235e-17
rs6711941	5.9232e-26								rs13398626	2.5499e-17
rs16837131	5.8587e-26								rs7608692	2.1944e-17
rs2141331	5.2708e-26								rs41359253	2.0441e-17
rs2019097	5.0253e-26
rs13424920	4.5534e-26
rs7578261	4.316e-26
rs41343245	4.3064e-26
rs17860398	4.2611e-26
rs41504752	4.2417e-26
rs41332047	4.2039e-26
rs112223847	4.1763e-26
rs16836813	4.0373e-26
rs13429625	4.0321e-26
rs41351447	3.9577e-26
rs41519249	3.9008e-26
rs11900753	3.8984e-26
rs56278081	3.8915e-26
rs72932817	3.8897e-26
rs17860401	3.8484e-26
rs72931097	3.8151e-26
rs10192461	3.763e-26
rs16836789	3.7569e-26
rs41411846	3.733e-26
rs7571923	3.7308e-26
rs16836872	3.7245e-26
rs17672977	3.72e-26
rs10184363	3.6707e-26
rs3851976	3.6658e-26
rs6743518	3.6383e-26
rs41430047	3.6352e-26
rs41331447	3.6147e-26
rs41335653	3.6014e-26
rs17860409	3.5926e-26
rs41401945	3.5881e-26
rs10190756	3.5564e-26
rs13390902	3.5374e-26
rs10221831	3.5335e-26
rs17860400	3.4951e-26
rs41368744	3.4238e-26
rs10166093	3.3831e-26
rs3851975	3.3811e-26
rs13425163	3.3602e-26
rs6435068	3.3174e-26
rs17468215	3.2887e-26
rs3931696	3.161e-26
rs13396523	3.143e-26
rs3851974	3.1089e-26
rs6435072	2.0524e-26
rs2293554	1.4526e-26
rs2349071	1.448e-26
rs41359253	1.1054e-26
rs12613347	9.1094e-27
rs13398626	8.154e-27
rs7608692	7.5664e-27
rs6715602	6.2467e-27
rs13408143	6.1255e-27
rs6743901	5.885e-27

## Sheet: S3
Supplementary Table S3. Colocalization of melanoma 2q33.1 GWAS signal with other cancer GWAS by eCAVIAR using 100 SNPs around melanoma GWAS lead SNP
*variants with CLPP score > 0.01 are shown in bold
Melanoma GWAS vs. Breast cancer GWAS				Melanoma GWAS vs. Keratinocyte cancer GWAS				Melanoma GWAS vs. Cutaneous BCC GWAS				Melanoma GWAS vs. Cutaneous SCC GWAS
SNP	Prob_in_ pCausalSet	CLPP*		SNP	Prob_in_ pCausalSet	CLPP*		SNP	Prob_in_ pCausalSet	CLPP*		SNP	Prob_in_ pCausalSet	CLPP*
rs10931936	0.292904	0.0459577		rs10931936	0.420037	0.0889473		rs10931936	0.20501	0.0250892		rs3769818	0.436362	0.0946222
rs3769818	0.253731	0.0398114		rs6719014	0.304877	0.0645609		rs3769818	0.183648	0.0224749		rs700635	0.204674	0.044382
rs700635	0.134983	0.0211794		rs700635	0.245709	0.0520314		rs6719014	0.1671	0.0204497		rs6714430	0.169414	0.0367362
rs6714430	0.132511	0.0207915		rs10200279	0.0200197	0.00423938		rs7582362	0.160013	0.0195824		rs6743068	0.156616	0.0339611
rs6743068	0.126174	0.0197971		rs9288318	0.00776735	0.00164482		rs6743068	0.142355	0.0174214		rs10931936	0.032934	0.00714152
rs2349070	0.00611422	0.000959343		rs7597617	0.000770006	0.000163057		rs3769823	0.116382	0.0142429		rs10200279	5.0007e-08	1.08437e-08
rs10084426	0.0046099	0.00072331		rs6754084	0.000576214	0.000122019		rs7576018	0.0125427	0.00153498		rs6735656	7.67093e-12	1.66339e-12
rs10084352	0.00459533	0.000721025		rs10197246	0.000197075	4.17328e-05		rs10200279	0.0102148	0.0012501		rs6754084	6.17259e-12	1.33848e-12
rs4381764	0.00443779	0.000696305		rs147538031	4.05119e-06	8.57883e-07		rs10197246	0.000806303	9.86757e-05		rs6435074	2.94042e-13	6.37611e-14
rs1861268	0.00442402	0.000694145		rs1406121	2.36273e-06	5.00332e-07		rs6435074	0.000433118	5.30052e-05		rs1861270	2.24924e-13	4.87732e-14
rs1861269	0.00434173	0.000681234		rs138625304	2.34615e-06	4.96821e-07		rs2349070	0.000419384	5.13244e-05		rs2349070	1.44929e-13	3.14269e-14
rs7605819	0.0034743	0.000545131		rs11898821	1.82126e-06	3.85672e-07		rs6754084	0.00029633	3.6265e-05		rs9288316	9.57218e-27	2.07566e-27
rs6435074	0.00335124	0.000525822		rs1861269	1.79462e-06	3.8003e-07		rs1861270	0.000291226	3.56404e-05		rs13016963	4.98081e-27	1.08005e-27
rs2349072	0.00332172	0.000521191		rs1861268	1.78609e-06	3.78224e-07		rs2110690	0.000162985	1.99462e-05		rs7560328	2.91417e-27	6.31918e-28
rs113987962	0.00321643	0.00050467		rs4381764	1.75156e-06	3.70912e-07		rs1406121	4.5975e-05	5.62644e-06		rs10804111	2.31312e-27	5.01584e-28
rs13401994	0.00266946	0.000418849		rs10202305	1.72076e-06	3.6439e-07		rs12619743	2.80091e-05	3.42776e-06		rs1035142	1.81986e-27	3.94623e-28
rs3769820	0.00239615	0.000375965		rs10084352	1.67601e-06	3.54913e-07		rs11898821	2.77053e-05	3.39059e-06		rs6751053	3.05909e-30	6.63343e-31
rs138625304	0.00213825	0.000335499		rs6758167	1.61987e-06	3.43025e-07		rs147538031	2.41323e-05	2.95332e-06		rs6723097	1.98747e-30	4.30969e-31
rs6723097	0.00207083	0.000324921		rs12619743	1.5796e-06	3.34497e-07		rs10201587	1.99323e-05	2.43933e-06		rs3769820	1.22952e-30	2.66614e-31
rs6751053	0.00201749	0.000316552		rs6435073	1.56877e-06	3.32204e-07		rs10084352	1.6875e-05	2.06517e-06		rs3769821	5.45845e-37	1.18363e-37
rs1861270	0.0018206	0.000285659		rs6738848	1.52513e-06	3.22962e-07		rs10084426	1.65255e-05	2.02239e-06		rs7564913	2.85239e-38	6.1852e-39
rs35813708	0.00176991	0.000277706		rs6730749	1.47714e-06	3.12799e-07		rs4381764	1.64313e-05	2.01087e-06		rs13386521	1.28093e-38	2.77761e-39
rs17468277	0.000307816	4.82975e-05		rs7574863	1.33358e-06	2.82399e-07		rs6758167	1.43784e-05	1.75964e-06		rs13030042	1.24124e-38	2.69153e-39
rs17649845	0.000292553	4.59026e-05		rs6745435	1.27713e-06	2.70447e-07		rs6730749	1.39821e-05	1.71114e-06		rs6435075	1.06003e-38	2.2986e-39
rs77028341	0.000200836	3.15119e-05		rs7588576	1.18771e-06	2.51511e-07		rs6738848	1.31542e-05	1.60981e-06		rs8179786	1.23507e-39	2.67817e-40
rs10804111	0.000163174	2.56026e-05		rs7603014	1.1333e-06	2.39989e-07		rs3769820	6.19791e-06	7.58502e-07		rs700636	9.77072e-40	2.11871e-40
rs35550815	0.000117911	1.85007e-05		rs7589037	1.06978e-06	2.26538e-07		rs6723097	6.03367e-06	7.38403e-07		rs17860428	1.38109e-42	2.9948e-43
rs7578261	0.000114898	1.8028e-05		rs55637196	9.519e-07	2.01575e-07		rs6725056	4.44405e-06	5.43864e-07		rs6725056	1.87121e-49	4.05759e-50
rs13422553	0.000100517	1.57715e-05		rs17649845	7.05936e-07	1.49489e-07		rs58728749	3.96993e-06	4.85841e-07		rs2080302	3.80358e-50	8.24779e-51
rs115070852	9.48035e-05	1.4875e-05		rs74574949	6.86324e-07	1.45336e-07		rs74418841	3.75804e-06	4.5991e-07		rs11681399	3.55065e-50	7.69934e-51
rs34841024	8.99357e-05	1.41113e-05		rs6435080	6.47622e-07	1.37141e-07		rs7582706	3.65519e-06	4.47324e-07		rs11679181	3.4406e-50	7.46071e-51
rs3754934	7.88001e-05	1.2364e-05		rs6755897	6.43913e-07	1.36355e-07		rs78285464	3.63723e-06	4.45125e-07		rs13009885	3.1071e-50	6.73754e-51
rs9288316	7.742e-05	1.21475e-05		rs6735641	6.27832e-07	1.3295e-07		rs75325449	3.51622e-06	4.30317e-07		rs6753887	3.00344e-50	6.51275e-51
rs1035142	7.44099e-05	1.16752e-05		rs6751053	6.0493e-07	1.281e-07		rs7596930	3.43006e-06	4.19772e-07		rs12998984	2.7735e-50	6.01413e-51
rs7560328	7.28649e-05	1.14328e-05		rs3769820	5.91301e-07	1.25214e-07		rs11688692	3.41765e-06	4.18254e-07		rs11674814	2.5334e-50	5.49349e-51
rs1045494	6.18102e-05	9.69825e-06		rs13402616	5.8932e-07	1.24795e-07		rs34841024	3.03004e-06	3.70817e-07		rs13004870	2.44383e-50	5.29927e-51
rs7561856	5.68282e-05	8.91656e-06		rs1035142	5.66978e-07	1.20064e-07		rs80201352	3.00305e-06	3.67514e-07		rs148335469	6.99637e-51	1.51711e-51
rs62191540	5.54615e-05	8.70212e-06		rs9288316	4.74695e-07	1.00522e-07		rs1035142	2.8788e-06	3.52309e-07		rs7564683	1.11464e-51	2.41702e-52
rs1045487	5.52603e-05	8.67055e-06		rs6718928	4.48154e-07	9.49013e-08		rs12990906	2.84839e-06	3.48587e-07		rs7578639	1.11132e-51	2.40983e-52
rs13030042	5.15994e-05	8.09614e-06		rs57447169	4.29331e-07	9.09154e-08		rs35550815	2.72264e-06	3.33198e-07		rs13418478	1.6843e-53	3.65228e-54
rs13016963	4.58403e-05	7.19251e-06		rs58728749	4.17855e-07	8.84852e-08		rs11681399	2.6053e-06	3.18838e-07		rs13393110	1.68249e-53	3.64836e-54
rs6749413	3.67304e-05	5.76314e-06		rs112269224	4.05286e-07	8.58237e-08		rs10931934	2.43213e-06	2.97645e-07		rs115070852	1.42936e-56	3.09946e-57
rs16837034	3.17595e-05	4.98318e-06		rs78285464	3.99112e-07	8.45161e-08		rs6735641	2.1112e-06	2.58369e-07		rs35342474	1.11505e-56	2.41791e-57
rs16836997	3.16838e-05	4.97131e-06		rs34841024	3.22502e-07	6.82932e-08		rs7560328	2.01223e-06	2.46257e-07		rs77028341	5.90883e-57	1.28129e-57
rs10186568	3.15207e-05	4.94571e-06		rs12990906	3.06432e-07	6.48903e-08		rs6755897	1.96482e-06	2.40456e-07		rs17383714	4.22172e-57	9.15452e-58
rs16837027	3.06998e-05	4.81691e-06		rs10931934	2.7441e-07	5.81093e-08		rs13402616	1.84802e-06	2.26161e-07		rs77752826	2.43745e-58	5.28543e-59
rs3817578	3.05989e-05	4.80109e-06		rs76313353	2.46181e-07	5.21313e-08		rs76313353	1.55873e-06	1.90757e-07		rs77493825	2.3009e-58	4.98934e-59
rs36043647	2.97645e-05	4.67017e-06		rs80201352	2.3145e-07	4.9012e-08		rs17860418	1.49794e-06	1.83319e-07		rs1861268	3.5648e-59	7.73003e-60
rs13398626	2.58921e-05	4.06256e-06		rs17860418	2.13943e-07	4.53047e-08		rs13410768	1.44368e-06	1.76678e-07		rs2349072	3.39499e-59	7.36181e-60
rs17860428	2.49685e-05	3.91766e-06		rs6760993	2.13786e-07	4.52714e-08		rs17860433	1.39818e-06	1.7111e-07		rs1861269	3.21503e-59	6.97158e-60
rs13424920	2.23493e-05	3.50668e-06		rs3754934	1.91714e-07	4.05974e-08		rs7588576	1.33291e-06	1.63121e-07		rs6435073	2.882e-59	6.24942e-60
rs148335469	1.77438e-05	2.78407e-06		rs7578639	1.75074e-07	3.70737e-08		rs7601229	1.31781e-06	1.61274e-07		rs10084352	2.70706e-59	5.87007e-60
rs2080302	1.76676e-05	2.77212e-06		rs10186568	1.46037e-07	3.09248e-08		rs7603014	1.29607e-06	1.58614e-07		rs10084426	2.62563e-59	5.69351e-60
rs11679181	1.75606e-05	2.75533e-06		rs79224392	1.06284e-07	2.25068e-08		rs3754935	1.21672e-06	1.48903e-07		rs4381764	2.60668e-59	5.65241e-60
rs41309822	1.74775e-05	2.74229e-06		rs6750725	1.04983e-07	2.22313e-08		rs7589037	1.1425e-06	1.39819e-07		rs6758167	2.10605e-59	4.56683e-60
rs13009885	1.74265e-05	2.73428e-06		rs11688692	1.00772e-07	2.13396e-08		rs13016963	1.07844e-06	1.3198e-07		rs13012609	1.97162e-59	4.27533e-60
rs12998984	1.71165e-05	2.68565e-06		rs10931939	9.91122e-08	2.0988e-08		rs56365779	9.71719e-07	1.18919e-07		rs17468277	1.72083e-59	3.73149e-60
rs72932895	1.69672e-05	2.66222e-06		rs12622439	9.85626e-08	2.08717e-08		rs13030042	7.45287e-07	9.12085e-08		rs17649845	1.66779e-59	3.61649e-60
rs13004870	1.66909e-05	2.61886e-06		rs7609223	9.82079e-08	2.07966e-08		rs138352040	4.20905e-07	5.15104e-08		rs2293554	1.24074e-59	2.69046e-60
rs11674814	1.66425e-05	2.61127e-06		rs13015294	9.69449e-08	2.05291e-08		rs113164702	2.6178e-07	3.20367e-08		rs7605819	1.20674e-59	2.61674e-60
rs11681399	1.55064e-05	2.43302e-06		rs12986657	9.63706e-08	2.04075e-08		rs6745051	2.51151e-07	3.0736e-08		rs2349071	1.20262e-59	2.60779e-60
rs76426266	1.53504e-05	2.40853e-06		rs13009885	9.16488e-08	1.94076e-08		rs3769825	2.40545e-07	2.9438e-08		rs113987962	1.09806e-59	2.38107e-60
rs183567805	1.5025e-05	2.35749e-06		rs114139284	9.11455e-08	1.9301e-08		rs77493825	2.27255e-07	2.78116e-08		rs13401994	1.02326e-59	2.21886e-60
rs7578639	1.46011e-05	2.29096e-06		rs56365779	9.07195e-08	1.92108e-08		rs7578639	2.09819e-07	2.56777e-08		rs7578261	7.24947e-60	1.572e-60
rs7564683	1.40396e-05	2.20286e-06		rs11674814	9.05095e-08	1.91663e-08		rs77752826	2.0815e-07	2.54734e-08		rs79224392	6.92251e-60	1.5011e-60
rs111462179	1.32234e-05	2.07479e-06		rs13004870	8.89771e-08	1.88418e-08		rs13012609	1.89319e-07	2.3169e-08		rs13398626	6.73376e-60	1.46017e-60
rs114902443	1.3161e-05	2.06501e-06		rs6726792	8.85302e-08	1.87472e-08		rs6750725	1.80972e-07	2.21474e-08		rs2141331	6.42669e-60	1.39358e-60
rs17383714	1.2909e-05	2.02547e-06		rs79469548	8.66494e-08	1.83489e-08		rs6705702	1.60564e-07	1.96499e-08		rs3754934	6.42252e-60	1.39268e-60
rs144531787	1.27601e-05	2.0021e-06		rs17860428	8.06254e-08	1.70733e-08		rs2110694	1.5356e-07	1.87928e-08		rs6757776	6.22449e-60	1.34974e-60
rs17860433	1.25311e-05	1.96618e-06		rs13030042	6.65637e-08	1.40956e-08		rs2349072	1.38823e-07	1.69892e-08		rs114902443	6.09623e-60	1.32193e-60
rs79224392	1.241e-05	1.94718e-06		rs62191540	6.65033e-08	1.40828e-08		rs62189186	1.33888e-07	1.63852e-08		rs10186568	5.3509e-60	1.16031e-60
rs139370467	1.2226e-05	1.91831e-06		rs138352040	6.55221e-08	1.3875e-08		rs28845859	1.29143e-07	1.58046e-08		rs6749413	5.08079e-60	1.10173e-60
rs192577855	1.19382e-05	1.87315e-06		rs1918881	6.26279e-08	1.32621e-08		rs6435078	1.2799e-07	1.56635e-08		rs62191540	5.05794e-60	1.09678e-60
rs8179786	1.07986e-05	1.69435e-06		rs1045494	6.19613e-08	1.31209e-08		rs2110693	1.22658e-07	1.50109e-08		rs1045487	4.97886e-60	1.07963e-60
rs34966392	1.0404e-05	1.63242e-06		rs1045487	6.02876e-08	1.27665e-08		rs7561856	1.11099e-07	1.35963e-08		rs13422553	4.82328e-60	1.04589e-60
rs13418478	9.80905e-06	1.53908e-06		rs3820972	4.53195e-08	9.59688e-09		rs1045494	9.99241e-08	1.22287e-08		rs3817578	4.63995e-60	1.00614e-60
rs13393110	9.39994e-06	1.47489e-06		rs77752826	3.72081e-08	7.87921e-09		rs1362366	9.93379e-08	1.2157e-08		rs34841024	4.57145e-60	9.91287e-61
rs6435075	9.25325e-06	1.45187e-06		rs7578261	1.82856e-08	3.87217e-09		rs700636	8.58908e-08	1.05113e-08		rs35550815	4.49015e-60	9.73659e-61
rs79256605	8.82171e-06	1.38416e-06		rs6716325	1.35588e-08	2.87122e-09		rs74639736	8.2152e-08	1.00538e-08		rs17860433	4.35489e-60	9.44328e-61
rs700636	8.81507e-06	1.38312e-06		rs28845859	1.11614e-08	2.36354e-09		rs3769824	8.02473e-08	9.8207e-09		rs13424920	4.11655e-60	8.92645e-61
rs17860422	8.80258e-06	1.38116e-06		rs13418478	1.01428e-08	2.14784e-09		rs7578261	7.76125e-08	9.49825e-09		rs36043647	3.84663e-60	8.34115e-61
rs7564913	8.71565e-06	1.36752e-06		rs1362366	9.63079e-09	2.03942e-09		rs6716325	7.74469e-08	9.47798e-09		rs3820971	3.58256e-60	7.76852e-61
rs193065469	8.64826e-06	1.35694e-06		rs72934957	9.04753e-09	1.91591e-09		rs72934960	7.51019e-08	9.191e-09		rs7561856	3.5149e-60	7.62182e-61
rs142482722	8.36277e-06	1.31215e-06		rs3769824	6.02343e-09	1.27552e-09		rs72934957	5.62597e-08	6.88508e-09		rs16837027	3.43587e-60	7.45045e-61
rs112974074	7.78637e-06	1.22171e-06		rs13424920	5.68363e-09	1.20357e-09		rs13408143	4.95646e-08	6.06573e-09		rs1045494	3.38267e-60	7.33508e-61
rs112484377	7.49961e-06	1.17672e-06		rs13398626	5.19812e-09	1.10076e-09		rs6743901	4.20009e-08	5.14009e-09		rs138625304	3.36402e-60	7.29465e-61
rs10182514	6.88679e-06	1.08056e-06		rs35282498	4.67816e-09	9.90649e-10		rs36043647	3.64359e-08	4.45904e-09		rs72932895	3.28413e-60	7.1214e-61
rs148664726	6.07709e-06	9.53518e-07		rs16836969	4.56334e-09	9.66335e-10		rs6435075	3.15045e-08	3.85553e-09		rs56365779	2.94941e-60	6.39559e-61
rs35342474	6.01111e-06	9.43165e-07		rs16836997	4.44424e-09	9.41115e-10		rs7579792	2.97884e-08	3.64552e-09		rs113164702	2.93639e-60	6.36736e-61
rs13386521	5.82065e-06	9.13282e-07		rs16837027	4.3524e-09	9.21667e-10		rs13393110	2.73672e-08	3.3492e-09		rs41309822	2.86357e-60	6.20946e-61
rs35114691	5.24842e-06	8.23496e-07		rs112484377	4.2668e-09	9.0354e-10		rs13386521	2.18201e-08	2.67035e-09		rs111820676	2.56263e-60	5.55688e-61
rs2141331	5.07384e-06	7.96104e-07		rs10192461	4.25658e-09	9.01375e-10		rs2019097	2.11332e-08	2.58629e-09		rs112484377	2.49547e-60	5.41126e-61
rs79469548	4.81731e-06	7.55854e-07		rs2349071	4.1381e-09	8.76285e-10		rs13424920	2.08784e-08	2.55511e-09		rs192389469	2.46725e-60	5.35006e-61
rs189561840	4.42542e-06	6.94364e-07		rs2293554	4.11116e-09	8.70581e-10		rs3820971	2.02739e-08	2.48113e-09		rs16837034	2.45599e-60	5.32565e-61
rs79191386	4.19358e-06	6.57988e-07		rs16837034	3.86494e-09	8.18442e-10		rs2349071	1.81212e-08	2.21767e-09		rs16836997	2.39703e-60	5.19779e-61
rs2293554	3.73633e-06	5.86243e-07		rs7608692	3.85453e-09	8.16238e-10		rs2293554	1.79634e-08	2.19836e-09		rs35813708	2.39619e-60	5.19598e-61
rs111820676	3.72634e-06	5.84677e-07		rs16837131	3.76882e-09	7.98087e-10		rs35282498	1.77827e-08	2.17625e-09		rs144531787	2.37977e-60	5.16036e-61
rs2349071	3.71627e-06	5.83097e-07		rs36043647	3.59818e-09	7.61953e-10		rs16836969	1.75708e-08	2.15032e-09		rs79469548	2.10726e-60	4.56945e-61
rs41309820	3.645e-06	5.71915e-07		rs34612111	2.59416e-09	5.4934e-10		rs72932863	1.74518e-08	2.13575e-09		rs565137792	1.45564e-60	3.15645e-61
rs185065852	3.46329e-06	5.43404e-07		rs77292533	2.52242e-09	5.34149e-10		rs16837027	1.72467e-08	2.11065e-09		rs41309820	1.30042e-60	2.81986e-61
rs113164702	3.23094e-06	5.06946e-07		rs114708784	2.37277e-09	5.02458e-10		rs114708784	1.54678e-08	1.89296e-09		rs34966392	1.25027e-60	2.71113e-61

## Sheet: S4
Table S4. Variants with log-likelihood ratio below 1:1000 relative to the lead 2q33.1 SNP
SNPa	Positionb	r2 with lead SNPc	EAd	NEAe	EA Freqf	Pmetag	ORh	LLR relative to rs10931936
rs12990906	202114624	0.4585	T	C	0.4284	2.19 × 10-10	1.06	94
rs11692952	202116205	0.4585	C	T	0.4284	2.51 × 10-10	1.06	107
rs10931934	202119789	0.4585	T	C	0.4284	2.63 × 10-10	1.06	112
rs3769823	202122995	0.7659	A	G	0.3082	2.16 × 10-12	1.08	1
rs3769821	202123430	0.625	C	T	0.3559	1.69 × 10-11	1.07	8
rs6735656	202124502	0.9325	G	T	0.2734	1.13 × 10-11	1.08	5
rs6754084	202124997	0.9325	T	C	0.2734	1.35 × 10-11	1.08	6
rs1861270	202126615	0.9421	A	G	0.2734	1.32 × 10-11	1.08	6
rs6435074	202127947	0.9421	A	C	0.2734	1.12 × 10-11	1.08	5
rs2349070	202130308	0.9421	A	C	0.2734	1.06 × 10-11	1.08	5
rs10931936	202143928	1	T	C	0.2833	2.12 × 10-12	1.08	1
rs10804111	202145612	0.6243	C	T	0.3877	6.79 × 10-10	1.06	283
rs3769818	202151163	0.9902	A	G	0.2833	3.18 × 10-12	1.08	1
rs700635	202153225	0.9902	C	A	0.2833	8.29 × 10-12	1.08	4
rs6714430	202153684	0.9902	C	T	0.2833	8.50 × 10-12	1.08	4
rs6743068	202153920	0.9902	A	G	0.2833	7.94 × 10-12	1.08	4
rs10200279	202170655	0.9478	T	C	0.2922	9.33 × 10-12	1.07	4
rs6719014	202176024	0.9902	T	C	0.2833	5.50 × 10-12	1.08	3
rs7582362	202176294	0.9902	A	G	0.2833	5.84 × 10-12	1.08	3
rs6735641	202180491	0.6224	T	C	0.3857	1.79 × 10-9	1.06	728
rs1830298	202181247	0.9902	C	T	0.2833	1.22 × 10-11	1.07	6
rs10804112	202184165	0.6224	C	T	0.3857	1.96 × 10-9	1.06	795
rs9677180	202184331	0.9902	C	T	0.2833	7.36 × 10-12	1.08	3
rs10197246	202204741	0.9101	T	C	0.2903	3.25 × 10-11	1.07	15
aSNP from LLR-based cutoff (LLR, ≤ 1:1000) of melanoma GWAS
bPostion of SNP in NCBI genome build 37 (hg19)
cLD (r2 in 1000G EUR population) to rs10931936
dEffect allele
eNon-effect allele
fEffect allele frequencies in the HRC reference paneli
gTotal fixed-effects inverse-variance weighted meta-analysis of logistic regression two-side P-value
hOdds ratio is relative to the effect allele
iMcCarthy. et al. Nat Genet. 48, 1279-1283 (2016)

## Sheet: S5
Supplementary Table S5. Baysian fine-mapping (DAP-G) results for the 2q33.1 melanoma risk signal
arank of the SNP measured by the posterior inclusion probability (PIP)
bvariants in the 95% credible set 1 are in bold
cposterior Inclusion probability
dsignal cluster ID (-1 indicate variant is not assigned to a cluster)
ranka	snp_idb	PIPc		signal clusterd
((1))	T_C_rs10931936_202143928	0.156	9.377	1	7.03
((2))	A_G_rs3769823_202122995	0.154	9.369	1	7.02
((3))	A_G_rs3769818_202151163	0.107	9.213	1	6.97
((4))	T_C_rs6719014_202176024	0.0646	8.992	1	6.89
((5))	A_G_rs7582362_202176294	0.0611	8.967	1	6.88
((6))	C_T_rs9677180_202184331	0.0493	8.874	1	6.85
((7))	A_G_rs6743068_202153920	0.046	8.843	1	6.84
((8))	C_A_rs700635_202153225	0.0441	8.826	1	6.83
((9))	C_T_rs6714430_202153684	0.0431	8.816	1	6.83
((10))	T_C_rs10200279_202170655	0.0397	8.778	1	6.82
((11))	A_C_rs2349070_202130308	0.035	8.726	1	6.8
((12))	A_C_rs6435074_202127947	0.0332	8.704	1	6.79
((13))	G_T_rs6735656_202124502	0.033	8.701	1	6.79
((14))	C_T_rs1830298_202181247	0.0309	8.669	1	6.78
((15))	A_G_rs1861270_202126615	0.0285	8.637	1	6.77
((16))	T_C_rs6754084_202124997	0.0281	8.63	1	6.76
((17))	C_T_rs3769821_202123430	0.0234	8.539	1	6.73
((18))	C_A_rs77292590_202278771	0.0134	3.279	2	-4.41
((19))	T_C_rs10197246_202204741	0.0125	8.275	1	6.64
((20))	T_C_rs76313353_202112133	0.00844	4.743	2	-5.17
((21))	C_T_rs77028341_202142991	0.00274	3.967	2	-4.79
((22))	T_G_rs138352040_202179770	0.00245	3.884	2	-4.74
((23))	A_G_rs77666495_202017372	0.00242	2.259	2	-3.79
((24))	T_C_rs12990906_202114624	0.00237	7.509	1	6.35
((25))	C_T_rs11692952_202116205	0.0021	7.454	1	6.33
((26))	T_C_rs10931934_202119789	0.002	7.435	1	6.32
((27))	C_T_rs77249938_202112138	0.000841	2.264	2	-3.79
((28))	C_T_rs10804111_202145612	0.000726	7.055	-1	6.17
((29))	T_C_rs6735641_202180491	0.000298	6.668	-1	6.02
((30))	C_T_rs10804112_202184165	0.000274	6.632	-1	6
((31))	A_C_rs7560328_202164837	0.000213	6.523	-1	5.96
((32))	T_G_rs1035142_202153078	0.00019	6.472	-1	5.94
((33))	G_A_rs74574949_202189374	0.000188	0.287	3	-2.07
((34))	C_T_rs148206419_202198763	0.000187	6.465	-1	-5.93
((35))	G_A_rs9288316_202163483	0.000175	6.437	-1	5.92
((36))	G_A_rs17860428_202151400	0.000153	6.378	-1	-5.9
((37))	T_C_rs3769820_202130133	0.000149	6.367	-1	5.89
((38))	A_C_rs6723097_202128618	0.000128	6.302	-1	5.87
((39))	G_A_rs6751053_202127863	0.000121	6.276	-1	5.85
((40))	C_T_rs115070852_202155148	0.000107	0.148	3	-1.88
((41))	A_G_rs13016963_202162811	0.0001	6.195	-1	5.82
((42))	T_C_rs13030042_202138385	9.69e-05	6.18	-1	5.81
((43))	G_T_rs10931933_202112471	6.85e-05	6.03	-1	5.75
((44))	C_T_rs2540334_202271347	3.04e-05	5.676	-1	-5.6
((45))	C_T_rs8179786_202143032	1.88e-05	5.187	-1	5.38
((46))	G_A_rs80273648_202311155	1.88e-05	5.124	-1	-5.35
((47))	T_G_rs77688320_202367589	1.88e-05	5.031	-1	-5.31
((48))	G_T_rs78053840_202367568	1.88e-05	5.005	-1	-5.3
((49))	A_G_rs114970801_202016220	1.88e-05	-0.349	-1	-0.975
((50))	A_C_rs700636_202153252	1.88e-05	4.854	-1	5.22
((51))	A_G_rs3769825_202111380	1.88e-05	4.7	-1	5.15
((52))	A_C_rs7575657_202103970	1.88e-05	4.279	-1	4.95
((53))	A_G_rs13024155_202103861	1.88e-05	4.137	-1	4.87
((54))	C_T_rs6704688_202106032	1.88e-05	3.871	-1	4.74
((55))	A_C_rs3769826_202103049	1.88e-05	3.865	-1	4.73
((56))	A_C_rs6745051_202108741	1.88e-05	3.848	-1	4.72
((57))	A_G_rs7578456_202235348	1.88e-05	3.779	-1	4.69
((58))	T_G_rs12620010_202099256	1.88e-05	3.766	-1	4.68
((59))	G_A_rs6760970_202110867	1.88e-05	3.747	-1	4.67
((60))	A_G_rs3769827_202102685	1.88e-05	3.731	-1	4.66
((61))	G_A_rs6760993_202110917	1.88e-05	3.728	-1	4.66
((62))	T_C_rs6761514_202227549	1.88e-05	3.723	-1	4.66
((63))	T_G_rs10202963_202241907	1.88e-05	3.684	-1	4.64
((64))	A_G_rs12052257_202241594	1.88e-05	3.641	-1	4.61
((65))	G_A_rs2037815_202101715	1.88e-05	3.59	-1	4.59
((66))	C_T_rs7588895_202095535	1.88e-05	3.54	-1	4.56
((67))	A_C_rs10206231_202229225	1.88e-05	3.535	-1	4.56
((68))	C_T_rs13004275_202101346	1.88e-05	3.518	-1	4.55
((69))	C_T_rs4616463_202101479	1.88e-05	3.495	-1	4.53
((70))	T_C_rs6730666_202238799	1.88e-05	3.473	-1	4.52
((71))	C_T_rs7563246_202238332	1.88e-05	3.454	-1	4.51
((72))	T_C_rs12693931_202093325	1.88e-05	3.453	-1	4.51
((73))	A_G_rs2349078_202234065	1.88e-05	3.441	-1	4.51
((74))	C_A_rs10191404_202236846	1.88e-05	3.441	-1	4.5
((75))	C_T_rs13019444_202090616	1.88e-05	3.423	-1	4.5
((76))	C_T_rs13021736_202115791	1.88e-05	3.419	-1	4.49
((77))	G_A_rs9678981_202238864	1.88e-05	3.409	-1	4.49
((78))	G_A_rs6747918_202097575	1.88e-05	3.408	-1	4.49
((79))	C_T_rs6435082_202237281	1.88e-05	3.406	-1	4.49
((80))	T_C_rs12693932_202093395	1.88e-05	3.394	-1	4.48
((81))	G_T_rs2349074_202222507	1.88e-05	3.349	-1	4.45
((82))	C_T_rs13028339_202092509	1.88e-05	3.328	-1	4.44
((83))	T_C_rs10196725_202088725	1.88e-05	3.307	-1	4.43
((84))	A_G_rs6705845_202219039	1.88e-05	3.306	-1	4.43
((85))	C_A_rs9288318_202196063	1.88e-05	3.292	-1	4.42
((86))	G_A_rs7597617_202203235	1.88e-05	3.291	-1	4.42
((87))	C_T_rs6714736_202214148	1.88e-05	3.284	-1	4.42
((88))	C_A_rs6710974_202213382	1.88e-05	3.252	-1	4.4
((89))	C_T_rs6757783_202199824	1.88e-05	3.244	-1	4.39
((90))	T_C_rs13005094_202092561	1.88e-05	3.241	-1	4.39
((91))	A_G_rs7576018_202199455	1.88e-05	3.237	-1	4.39
((92))	G_A_rs12472273_202211695	1.88e-05	3.223	-1	4.38
((93))	T_C_rs6435081_202220623	1.88e-05	3.204	-1	4.37
((94))	C_T_rs1406122_202211443	1.88e-05	3.198	-1	4.37
((95))	A_G_rs2349075_202223566	1.88e-05	3.098	-1	4.31
((96))	A_G_rs2110690_202185132	1.88e-05	3.065	-1	4.29
((97))	T_C_rs78287440_202341330	1.88e-05	3.022	-1	-4.27
((98))	C_T_rs11674246_202048123	1.88e-05	3.016	-1	4.26
((99))	G_A_rs12693930_202044232	1.88e-05	2.998	-1	4.25
((100))	G_A_rs7603051_202044502	1.88e-05	2.976	-1	4.24
((101))	G_A_rs6435069_202078494	1.88e-05	2.946	-1	4.22
((102))	A_G_rs10188598_202077613	1.88e-05	2.866	-1	4.17
((103))	G_A_rs13034255_202035064	1.88e-05	2.848	-1	4.16
((104))	A_G_rs7576306_202074528	1.88e-05	2.826	-1	4.15
((105))	T_C_rs2881930_202075752	1.88e-05	2.793	-1	4.13
((106))	A_G_rs3900115_202050677	1.88e-05	2.792	-1	4.13
((107))	A_G_rs12693929_202038249	1.88e-05	2.704	-1	4.08
((108))	A_G_rs13013222_202032184	1.88e-05	2.567	-1	3.99
((109))	A_G_rs10200857_202032427	1.88e-05	2.55	-1	3.98
((110))	T_C_rs76410935_202033322	1.88e-05	2.54	-1	3.97
((111))	C_T_rs12693927_202026715	1.88e-05	2.529	-1	3.97
((112))	G_A_rs13035714_202029711	1.88e-05	2.515	-1	3.96
((113))	T_C_rs13033140_202031516	1.88e-05	2.448	-1	3.91
((114))	C_T_rs150626513_202180234	1.88e-05	2.441	-1	-3.91
((115))	A_G_rs11899871_202032171	1.88e-05	2.431	-1	3.9
((116))	G_T_rs2881929_202029160	1.88e-05	2.429	-1	3.9
((117))	A_G_rs7558911_202023949	1.88e-05	2.418	-1	3.89
((118))	A_C_rs13036109_202235943	1.88e-05	2.388	-1	3.88
((119))	T_C_rs12619743_202199324	1.88e-05	2.361	-1	3.86
((120))	A_C_rs11691602_202227699	1.88e-05	2.36	-1	3.86
((121))	A_G_rs11545280_202029803	1.88e-05	2.35	-1	3.85
((122))	C_A_rs114139284_202197682	1.88e-05	2.331	-1	-3.84
((123))	T_C_rs11898821_202199688	1.88e-05	2.322	-1	3.83
((124))	A_G_rs10201587_202202791	1.88e-05	2.295	-1	3.81
((125))	G_A_rs6745435_202202563	1.88e-05	2.248	-1	3.78
((126))	T_C_rs7599484_202023843	1.88e-05	2.244	-1	3.78
((127))	A_G_rs1594_202025621	1.88e-05	2.237	-1	3.78
((128))	G_A_rs6435080_202206320	1.88e-05	2.222	-1	3.77
((129))	G_A_rs2041765_202023160	1.88e-05	2.202	-1	3.75
((130))	T_C_rs11688692_202189451	1.88e-05	2.199	-1	3.75
((131))	G_A_rs11684505_202241163	1.88e-05	2.186	-1	3.74
((132))	T_G_rs11681616_202224736	1.88e-05	2.173	-1	3.73
((133))	G_A_rs9277311_202031204	1.88e-05	2.171	-1	3.73
((134))	C_T_rs2110684_202221921	1.88e-05	2.145	-1	3.71
((135))	A_C_rs7596930_202180042	1.88e-05	2.125	-1	3.7
((136))	G_T_rs7570324_202185604	1.88e-05	2.122	-1	3.7
((137))	C_T_rs2110691_202185162	1.88e-05	2.122	-1	3.7
((138))	C_T_rs7569952_202185432	1.88e-05	2.115	-1	3.69
((139))	C_T_rs12612166_202178758	1.88e-05	2.107	-1	3.69
((140))	C_T_rs3731714_202060820	1.88e-05	2.106	-1	3.69
((141))	C_T_rs10931940_202178672	1.88e-05	2.104	-1	3.69
((142))	G_A_rs6726823_202216916	1.88e-05	2.095	-1	3.68
((143))	G_A_rs12986657_202178089	1.88e-05	2.094	-1	3.68
((144))	C_A_rs10931939_202178397	1.88e-05	2.093	-1	3.68
((145))	G_A_rs7609223_202176395	1.88e-05	2.081	-1	3.67
((146))	G_A_rs12622439_202175902	1.88e-05	2.076	-1	3.67
((147))	G_A_rs13015294_202174990	1.88e-05	2.07	-1	3.66
((148))	T_C_rs1406121_202195030	1.88e-05	2.063	-1	3.66
((149))	A_G_rs6725056_202168764	1.88e-05	2.052	-1	3.65
((150))	G_T_rs148335469_202159808	1.88e-05	2.04	-1	3.64
((151))	G_T_rs6753887_202168705	1.88e-05	2.034	-1	3.64
((152))	A_G_rs115426543_202027302	1.88e-05	2.029	-1	-3.63
((153))	C_T_rs2080302_202165081	1.88e-05	2.023	-1	3.63
((154))	G_A_rs1918881_202190668	1.88e-05	2.017	-1	3.63
((155))	G_A_rs41373151_202086665	1.88e-05	2.009	-1	-3.62
((156))	T_C_rs7577057_202207993	1.88e-05	1.998	-1	3.61
((157))	C_T_rs11679181_202162338	1.88e-05	1.998	-1	3.61
((158))	T_G_rs75850762_202319227	1.88e-05	1.981	-1	-3.6
((159))	G_A_rs13009885_202161636	1.88e-05	1.964	-1	3.59
((160))	G_A_rs10931937_202158043	1.88e-05	1.958	-1	3.58
((161))	C_T_rs10186527_202200575	1.88e-05	1.954	-1	3.58
((162))	G_A_rs13012747_202156925	1.88e-05	1.95	-1	3.58
((163))	A_G_rs11681399_202145606	1.88e-05	1.901	-1	3.54
((164))	G_A_rs11674814_202153846	1.88e-05	1.885	-1	3.53
((165))	C_T_rs12998984_202155326	1.88e-05	1.872	-1	3.52
((166))	T_C_rs11687854_202228602	1.88e-05	1.833	-1	3.49
((167))	A_G_rs13012609_202157090	1.88e-05	1.67	-1	3.37
((168))	A_G_rs59674665_202379604	1.88e-05	1.614	-1	-3.33
((169))	T_G_rs75655632_202377831	1.88e-05	1.58	-1	-3.3
((170))	T_C_rs2540432_202364894	1.88e-05	1.571	-1	-3.3
((171))	C_T_rs2540339_202280448	1.88e-05	1.565	-1	-3.29
((172))	G_A_rs13004870_202155682	1.88e-05	1.563	-1	3.29
((173))	C_T_rs2540340_202281200	1.88e-05	1.561	-1	-3.29
((174))	A_G_rs2249868_202277226	1.88e-05	1.557	-1	-3.29
((175))	T_C_rs2714488_202269773	1.88e-05	1.548	-1	-3.28
((176))	G_T_rs6724746_202292255	1.88e-05	1.548	-1	3.28
((177))	T_C_rs2714480_202351009	1.88e-05	1.543	-1	-3.28
((178))	T_C_rs2243791_202342802	1.88e-05	1.541	-1	-3.28
((179))	C_T_rs7582946_202288692	1.88e-05	1.541	-1	3.27
((180))	C_A_rs2540438_202350556	1.88e-05	1.535	-1	-3.27
((181))	T_C_rs2908763_202368583	1.88e-05	1.532	-1	-3.27
((182))	C_T_rs6435083_202292610	1.88e-05	1.531	-1	3.27
((183))	T_C_rs2080323_202378849	1.88e-05	1.527	-1	-3.26
((184))	G_T_rs1558637_202263374	1.88e-05	1.524	-1	-3.26
((185))	T_G_rs2080324_202378812	1.88e-05	1.524	-1	-3.26
((186))	G_A_rs2080327_202326218	1.88e-05	1.523	-1	-3.26
((187))	T_C_rs2080322_202379040	1.88e-05	1.523	-1	-3.26
((188))	A_G_rs4507084_202285100	1.88e-05	1.52	-1	3.26
((189))	A_G_rs12473387_202280501	1.88e-05	1.516	-1	3.26
((190))	C_T_rs60148247_202378493	1.88e-05	1.508	-1	-3.25
((191))	A_G_rs2080320_202379173	1.88e-05	1.499	-1	-3.24
((192))	C_T_rs2714487_202249560	1.88e-05	1.498	-1	-3.24
((193))	C_T_rs2540328_202249060	1.88e-05	1.496	-1	-3.24
((194))	G_T_rs2714489_202338849	1.88e-05	1.495	-1	-3.24
((195))	T_C_rs2540449_202315759	1.88e-05	1.493	-1	-3.24
((196))	A_G_rs13015798_201909515	1.88e-05	1.492	-1	3.24
((197))	T_G_rs10804114_202266862	1.88e-05	1.487	-1	3.23
((198))	T_C_rs2540330_202252856	1.88e-05	1.486	-1	-3.23
((199))	A_C_rs2540331_202252873	1.88e-05	1.48	-1	-3.23
((200))	G_A_rs7605375_202330630	1.88e-05	1.473	-1	3.22
((201))	A_G_rs6722889_202304082	1.88e-05	1.462	-1	3.21
((202))	C_T_rs10186894_202305632	1.88e-05	1.45	-1	3.2
((203))	G_A_rs2244438_202252539	1.88e-05	1.442	-1	-3.2
((204))	C_T_rs10804115_202280233	1.88e-05	1.321	-1	3.1
((205))	C_T_rs11690546_202274758	1.88e-05	1.319	-1	3.1
((206))	A_C_rs34625194_202271538	1.88e-05	1.293	-1	3.08
((207))	T_C_rs11691859_202271991	1.88e-05	1.291	-1	3.07
((208))	C_T_rs13022344_202264156	1.88e-05	1.282	-1	3.07
((209))	T_C_rs6751543_202264933	1.88e-05	1.268	-1	3.05
((210))	C_T_rs6732993_202264316	1.88e-05	1.259	-1	3.05
((211))	C_A_rs11681526_202263760	1.88e-05	1.256	-1	3.04
((212))	A_G_rs7597850_202261402	1.88e-05	1.255	-1	3.04
((213))	T_C_rs183084799_202289330	1.88e-05	1.253	-1	-3.04
((214))	G_T_rs7571761_202261560	1.88e-05	1.252	-1	3.04
((215))	C_T_rs13001194_202261175	1.88e-05	1.252	-1	3.04
((216))	A_G_rs1019299_202337730	1.88e-05	1.251	-1	3.04
((217))	A_G_rs7568770_202126708	1.88e-05	1.248	-1	3.04
((218))	C_T_rs10931944_202263598	1.88e-05	1.244	-1	3.03
((219))	G_A_rs11691118_202269844	1.88e-05	1.241	-1	3.03
((220))	T_G_rs537452508_201914887	1.88e-05	1.232	-1	-3.02
((221))	T_C_rs7579617_202248788	1.88e-05	1.228	-1	3.02
((222))	C_T_rs7575721_202256778	1.88e-05	1.224	-1	3.02
((223))	A_G_rs10804110_201998932	1.88e-05	1.205	-1	-3
((224))	C_T_rs11680694_202258221	1.88e-05	1.192	-1	2.99
((225))	A_G_rs3795966_202245244	1.88e-05	1.187	-1	2.99
((226))	G_T_rs35342474_202136014	1.88e-05	1.178	-1	-2.98
((227))	G_A_rs7561048_202253039	1.88e-05	1.173	-1	2.97
((228))	G_T_rs12468504_202258469	1.88e-05	1.172	-1	2.97
((229))	C_T_rs77508965_202369188	1.88e-05	1.171	-1	-2.97
((230))	T_C_rs78159072_202328168	1.88e-05	1.165	-1	-2.97
((231))	C_T_rs2540441_202346669	1.88e-05	1.149	-1	-2.95
((232))	A_G_rs35620793_202252478	1.88e-05	1.147	-1	-2.95
((233))	T_G_rs6435084_202325997	1.88e-05	1.137	-1	2.94
((234))	C_T_rs76426266_202154772	1.88e-05	1.105	-1	-2.92
((235))	T_C_rs2110692_202185289	1.88e-05	1.1	-1	2.91
((236))	C_T_rs17468277_202154200	1.88e-05	1.089	-1	2.9
((237))	G_A_rs2287054_202319038	1.88e-05	1.089	-1	2.9
((238))	T_C_rs76264415_202272914	1.88e-05	1.087	-1	-2.9
((239))	G_A_rs10931948_202323922	1.88e-05	1.078	-1	2.89
((240))	C_A_rs2270315_202317265	1.88e-05	1.076	-1	2.89
((241))	G_A_rs17649845_202152797	1.88e-05	1.07	-1	2.88
((242))	C_T_rs192912344_202339706	1.88e-05	1.043	-1	-2.86
((243))	A_G_rs10460403_202342737	1.88e-05	1.043	-1	2.86
((244))	C_T_rs10497868_202304040	1.88e-05	1.039	-1	2.86
((245))	A_G_rs7573536_202334399	1.88e-05	1.026	-1	2.84
((246))	T_G_rs115699540_202028017	1.88e-05	1.004	-1	-2.82
((247))	A_G_rs2349072_202161287	1.88e-05	1.002	-1	2.82
((248))	A_G_rs2349079_202255034	1.88e-05	0.991	-1	2.81
((249))	A_C_rs2110693_202187778	1.88e-05	0.989	-1	2.81
((250))	G_A_rs567887968_202366062	1.88e-05	0.976	-1	2.8
((251))	A_G_rs12991600_202337236	1.88e-05	0.972	-1	2.8
((252))	C_T_rs11694706_202383316	1.88e-05	0.961	-1	2.79
((253))	C_T_rs188017323_202159126	1.88e-05	0.959	-1	-2.78
((254))	A_C_rs6435078_202189998	1.88e-05	0.954	-1	2.78
((255))	C_T_rs10931949_202324453	1.88e-05	0.932	-1	2.76
((256))	C_T_rs140217344_202130350	1.88e-05	0.92	-1	-2.75
((257))	C_T_rs115478682_202024401	1.88e-05	0.915	-1	-2.74
((258))	C_T_rs4129011_202308586	1.88e-05	0.908	-1	2.74
((259))	C_T_rs6717641_202315207	1.88e-05	0.904	-1	2.73
((260))	G_T_rs4129010_202308325	1.88e-05	0.9	-1	2.73
((261))	C_A_rs186562482_202129518	1.88e-05	0.886	-1	-2.71
((262))	T_G_rs28845859_202192422	1.88e-05	0.884	-1	2.71
((263))	T_C_rs1362366_202175769	1.88e-05	0.876	-1	2.71
((264))	C_T_rs7603584_202305145	1.88e-05	0.87	-1	2.7
((265))	T_C_rs140414243_202348185	1.88e-05	0.856	-1	-2.69
((266))	G_T_rs12997501_202225425	1.88e-05	0.791	-1	2.62
((267))	T_G_rs188503802_202188842	1.88e-05	0.787	-1	-2.62
((268))	A_G_rs2349077_202234003	1.88e-05	0.777	-1	-2.61
((269))	T_C_rs192384941_202132099	1.88e-05	0.749	-1	2.58
((270))	T_C_rs7570788_201950833	1.88e-05	0.733	-1	-2.57
((271))	T_C_rs10203872_202236826	1.88e-05	0.731	-1	2.56
((272))	C_T_rs13023732_202228712	1.88e-05	0.729	-1	2.56
((273))	A_C_rs530906060_202280976	1.88e-05	0.728	-1	-2.56
((274))	A_G_rs76044896_202282012	1.88e-05	0.715	-1	-2.55
((275))	T_C_rs2540435_202354665	1.88e-05	0.709	-1	-2.54
((276))	C_T_rs140107154_201946935	1.88e-05	0.707	-1	-2.54
((277))	C_T_rs187743353_202307030	1.88e-05	0.705	-1	2.54
((278))	G_A_rs1914260_202382774	1.88e-05	0.688	-1	2.52
((279))	A_G_rs7579792_202200450	1.88e-05	0.681	-1	2.51
((280))	T_C_rs558482290_202238472	1.88e-05	0.668	-1	-2.5
((281))	T_C_rs2080325_202378363	1.88e-05	0.666	-1	-2.5
((282))	T_C_rs2349076_202228415	1.88e-05	0.63	-1	2.46
((283))	G_T_rs142848664_202327492	1.88e-05	0.61	-1	-2.44
((284))	T_C_rs114959391_202073158	1.88e-05	0.599	-1	-2.43
((285))	T_C_rs62189210_202230306	1.88e-05	0.573	-1	2.4
((286))	C_T_rs184107674_202028490	1.88e-05	0.57	-1	-2.4
((287))	A_G_rs6729982_202281136	1.88e-05	0.569	-1	2.39
((288))	T_C_rs56098433_202229878	1.88e-05	0.564	-1	2.39
((289))	C_T_rs186009766_202242042	1.88e-05	0.557	-1	-2.38
((290))	G_A_rs145051925_201916075	1.88e-05	0.555	-1	-2.38
((291))	C_T_rs192672753_202032008	1.88e-05	0.548	-1	-2.37
((292))	C_T_rs12989712_202106291	1.88e-05	0.546	-1	2.37
((293))	T_C_rs10497867_202284867	1.88e-05	0.541	-1	2.36
((294))	T_C_rs78406491_201970981	1.88e-05	0.532	-1	-2.35
((295))	C_A_rs74334536_202361910	1.88e-05	0.529	-1	-2.35
((296))	C_T_rs150627108_202087606	1.88e-05	0.524	-1	-2.35
((297))	G_T_rs13029007_202264877	1.88e-05	0.523	-1	2.35
((298))	T_G_rs527314065_202376024	1.88e-05	0.521	-1	-2.34
((299))	T_C_rs78285464_202171402	1.88e-05	0.498	-1	2.32
((300))	A_G_rs142394278_202373580	1.88e-05	0.486	-1	-2.3
((301))	G_A_rs6718928_202184939	1.88e-05	0.486	-1	2.3
((302))	A_G_rs7582706_202176657	1.88e-05	0.478	-1	2.29
((303))	C_T_rs6720225_202180262	1.88e-05	0.474	-1	2.29
((304))	G_A_rs112269224_202177539	1.88e-05	0.474	-1	2.29
((305))	A_G_rs77864334_201953481	1.88e-05	0.469	-1	-2.28
((306))	C_T_rs35631410_202020081	1.88e-05	0.466	-1	2.28
((307))	T_C_rs528626713_202330778	1.88e-05	0.457	-1	-2.27
((308))	G_A_rs114707766_202044050	1.88e-05	0.447	-1	2.26
((309))	G_A_rs376311618_201898190	1.88e-05	0.436	-1	-2.25
((310))	C_T_rs116002494_202317060	1.88e-05	0.422	-1	-2.23
((311))	T_C_rs58728749_202189727	1.88e-05	0.417	-1	2.23
((312))	A_G_rs74418841_202189864	1.88e-05	0.412	-1	2.22
((313))	C_T_rs78404560_202251534	1.88e-05	0.411	-1	-2.22
((314))	A_G_rs72939144_202385323	1.88e-05	0.408	-1	-2.21
((315))	G_A_rs57447169_202189724	1.88e-05	0.398	-1	2.2
((316))	C_T_rs147407052_202366760	1.88e-05	0.377	-1	2.18
((317))	T_C_rs3769824_202122956	1.88e-05	0.373	-1	2.17
((318))	A_G_rs75325449_202192371	1.88e-05	0.364	-1	2.16
((319))	C_T_rs190257691_202140518	1.88e-05	0.362	-1	2.16
((320))	G_T_rs199854050_201949547	1.88e-05	0.358	-1	2.16
((321))	C_T_rs17383714_202153789	1.88e-05	0.355	-1	-2.15
((322))	G_T_rs12990557_202342402	1.88e-05	0.355	-1	2.15
((323))	C_A_rs2080326_202348303	1.88e-05	0.352	-1	-2.15
((324))	A_C_rs77493825_202124546	1.88e-05	0.35	-1	-2.15
((325))	G_A_rs13031753_202340747	1.88e-05	0.349	-1	2.14
((326))	T_C_rs369271928_201902925	1.88e-05	0.347	-1	-2.14
((327))	T_G_rs34841024_202151140	1.88e-05	0.342	-1	2.14
((328))	G_A_rs2110746_202362150	1.88e-05	0.336	-1	-2.13
((329))	C_A_rs2540436_202352867	1.88e-05	0.334	-1	-2.13
((330))	T_C_rs115599865_202331309	1.88e-05	0.334	-1	-2.13
((331))	A_G_rs72937111_202227922	1.88e-05	0.333	-1	-2.12
((332))	A_G_rs2714483_202362955	1.88e-05	0.329	-1	-2.12
((333))	T_C_rs2714493_202346327	1.88e-05	0.324	-1	-2.11
((334))	C_A_rs192605626_202274836	1.88e-05	0.321	-1	2.11
((335))	T_G_rs13015648_201990540	1.88e-05	0.318	-1	2.11
((336))	T_G_rs77752826_202124639	1.88e-05	0.317	-1	-2.1
((337))	G_A_rs41271457_202009983	1.88e-05	0.315	-1	2.1
((338))	A_G_rs35550815_202150914	1.88e-05	0.312	-1	2.1
((339))	G_T_rs10931946_202290117	1.88e-05	0.311	-1	2.1
((340))	C_A_rs76661162_202363838	1.88e-05	0.31	-1	-2.1
((341))	A_G_rs2714481_202352649	1.88e-05	0.309	-1	-2.09
((342))	C_T_rs11683086_202389814	1.88e-05	0.304	-1	2.09
((343))	C_T_rs113185307_202272043	1.88e-05	0.297	-1	2.08
((344))	T_C_rs62191502_202091966	1.88e-05	0.295	-1	2.08
((345))	C_A_rs111278434_202220040	1.88e-05	0.292	-1	2.07
((346))	G_A_rs12621695_202290995	1.88e-05	0.291	-1	2.07
((347))	G_A_rs10931943_202242961	1.88e-05	0.287	-1	2.07
((348))	C_T_rs62189254_202314833	1.88e-05	0.286	-1	2.07
((349))	C_T_rs114244972_202205588	1.88e-05	0.279	-1	-2.06
((350))	G_A_rs10427215_202302849	1.88e-05	0.275	-1	2.05
((351))	T_C_rs7571300_202377330	1.88e-05	0.266	-1	-2.04
((352))	A_C_rs4675144_202390147	1.88e-05	0.263	-1	2.04
((353))	T_G_rs56365779_202166955	1.88e-05	0.256	-1	2.03
((354))	T_C_rs7596317_202389242	1.88e-05	0.25	-1	2.02
((355))	G_A_rs192319559_202083935	1.88e-05	0.242	-1	-2.01
((356))	G_A_rs10201448_202391371	1.88e-05	0.239	-1	2.01
((357))	G_A_rs41309822_202151388	1.88e-05	0.237	-1	-2
((358))	T_C_rs557880366_202352076	1.88e-05	0.23	-1	-1.99
((359))	C_T_rs192131228_202217252	1.88e-05	0.228	-1	-1.99
((360))	C_T_rs2098354_202384125	1.88e-05	0.225	-1	1.99
((361))	C_T_rs6723536_202392428	1.88e-05	0.22	-1	1.98
((362))	G_A_rs10931952_202389604	1.88e-05	0.219	-1	1.98
((363))	G_A_rs575069124_201940276	1.88e-05	0.211	-1	-1.97
((364))	C_T_rs11683039_202389730	1.88e-05	0.209	-1	-1.97
((365))	C_T_rs192379266_202214440	1.88e-05	0.206	-1	-1.96
((366))	C_T_rs181394476_202230358	1.88e-05	0.197	-1	1.95
((367))	C_T_rs571969819_202125970	1.88e-05	0.188	-1	1.94
((368))	T_C_rs10931945_202271124	1.88e-05	0.177	-1	1.92
((369))	G_A_rs148385168_202228538	1.88e-05	0.174	-1	1.92
((370))	C_T_rs375857283_202042757	1.88e-05	0.171	-1	-1.92
((371))	T_C_rs10084352_202127717	1.88e-05	0.167	-1	-1.91
((372))	G_A_rs76076953_202200730	1.88e-05	0.166	-1	1.91
((373))	G_A_rs77225221_202319770	1.88e-05	0.162	-1	-1.9
((374))	A_G_rs12465322_201972313	1.88e-05	0.161	-1	1.9
((375))	T_C_rs2714491_202373160	1.88e-05	0.156	-1	-1.89
((376))	G_A_rs1861268_202126978	1.88e-05	0.155	-1	-1.89
((377))	A_G_rs10084426_202127648	1.88e-05	0.152	-1	-1.89
((378))	T_C_rs4381764_202126863	1.88e-05	0.151	-1	-1.89
((379))	C_T_rs12470378_201964446	1.88e-05	0.15	-1	-1.89
((380))	C_A_rs200513421_202037151	1.88e-05	0.142	-1	-1.88
((381))	G_A_rs192273371_201927100	1.88e-05	0.139	-1	1.87
((382))	T_C_rs6758167_202125986	1.88e-05	0.139	-1	-1.87
((383))	G_A_rs1861269_202126938	1.88e-05	0.138	-1	-1.87
((384))	C_T_rs111820676_202162575	1.88e-05	0.136	-1	1.87
((385))	C_T_rs148234352_202303402	1.88e-05	0.125	-1	1.85
((386))	T_G_rs16837445_202263725	1.88e-05	0.113	-1	-1.84
((387))	T_G_rs144037630_202056504	1.88e-05	0.111	-1	1.83
((388))	C_T_rs145393205_202100973	1.88e-05	0.111	-1	-1.83
((389))	C_T_rs192389469_202165744	1.88e-05	0.109	-1	-1.83
((390))	C_T_rs71406913_202186353	1.88e-05	0.109	-1	1.83
((391))	G_A_rs1914259_202382892	1.88e-05	0.108	-1	1.83
((392))	T_C_rs41452044_202054684	1.88e-05	0.105	-1	-1.82
((393))	G_A_rs112484377_202127822	1.88e-05	0.099	-1	1.82
((394))	G_A_rs115658889_202029421	1.88e-05	0.096	-1	1.81
((395))	T_G_rs552424935_202246298	1.88e-05	0.095	-1	1.81
((396))	G_A_rs6435073_202123776	1.88e-05	0.093	-1	-1.81
((397))	C_T_rs562990161_202302450	1.88e-05	0.088	-1	1.8
((398))	T_C_rs564853646_202364240	1.88e-05	0.084	-1	1.79
((399))	G_A_rs112149966_202294849	1.88e-05	0.081	-1	-1.79
((400))	T_C_rs6730749_202113698	1.88e-05	0.08	-1	-1.79
((401))	T_C_rs6738848_202115828	1.88e-05	0.077	-1	-1.78
((402))	C_T_rs6435071_202115007	1.88e-05	0.075	-1	-1.78
((403))	G_A_rs10202305_202115453	1.88e-05	0.074	-1	-1.78
((404))	C_T_rs7582581_202023575	1.88e-05	0.071	-1	1.78
((405))	A_G_rs114866956_202355144	1.88e-05	0.068	-1	-1.77
((406))	A_G_rs16837469_202266498	1.88e-05	0.068	-1	-1.77
((407))	C_T_rs530715298_201953501	1.88e-05	0.065	-1	1.77
((408))	C_T_rs7570325_202114834	1.88e-05	0.064	-1	-1.76
((409))	C_T_rs6712381_202113552	1.88e-05	0.057	-1	-1.75
((410))	G_A_rs79224392_202154750	1.88e-05	0.052	-1	-1.75
((411))	G_A_rs13010627_202074098	1.88e-05	0.047	-1	1.74
((412))	G_A_rs4673061_202012808	1.88e-05	0.044	-1	-1.73
((413))	T_C_rs10497869_202304265	1.88e-05	0.04	-1	-1.73
((414))	T_C_rs77645523_202249444	1.88e-05	0.034	-1	1.72
((415))	C_T_rs141891287_201961272	1.88e-05	0.034	-1	1.72
((416))	A_G_rs17860433_202151746	1.88e-05	0.031	-1	-1.71
((417))	A_G_rs113555046_201942663	1.88e-05	0.029	-1	1.71
((418))	G_A_rs10804116_202382936	1.88e-05	0.023	-1	1.7
((419))	T_G_rs561988221_202284210	1.88e-05	0.019	-1	1.7
((420))	C_T_rs11684481_202271343	1.88e-05	0.018	-1	1.7
((421))	T_G_rs180913607_202188745	1.88e-05	0.018	-1	1.7
((422))	A_G_rs74943076_201987840	1.88e-05	0.016	-1	1.69
((423))	C_A_rs544216696_202190960	1.88e-05	0.014	-1	-1.69
((424))	T_C_rs73988708_202041031	1.88e-05	0.008	-1	1.68
((425))	G_A_rs142062826_202341384	1.88e-05	0.001	-1	-1.67
((426))	T_C_rs76434695_202376210	1.88e-05	-0.015	-1	-1.64
((427))	G_A_rs570617783_202007384	1.88e-05	-0.018	-1	1.64
((428))	C_T_rs116502881_202238563	1.88e-05	-0.024	-1	1.63
((429))	G_A_rs111462179_202153376	1.88e-05	-0.024	-1	-1.63
((430))	T_C_rs149079750_201985815	1.88e-05	-0.025	-1	-1.63
((431))	C_T_rs192366970_202308013	1.88e-05	-0.027	-1	-1.62
((432))	T_G_rs73049553_202290675	1.88e-05	-0.03	-1	-1.62
((433))	G_A_rs9678992_202239024	1.88e-05	-0.03	-1	1.62
((434))	T_C_rs72937112_202228108	1.88e-05	-0.032	-1	1.62
((435))	A_G_rs62191477_201990726	1.88e-05	-0.035	-1	-1.61
((436))	T_G_rs147212212_202250890	1.88e-05	-0.042	-1	-1.6
((437))	C_T_rs55809907_202240400	1.88e-05	-0.044	-1	1.6
((438))	A_G_rs143937873_201991937	1.88e-05	-0.047	-1	-1.59
((439))	C_T_rs72937118_202229527	1.88e-05	-0.048	-1	1.59
((440))	C_A_rs3754934_202132107	1.88e-05	-0.05	-1	1.59
((441))	A_C_rs139966191_202379573	1.88e-05	-0.05	-1	-1.59
((442))	C_T_rs9678977_202238896	1.88e-05	-0.05	-1	1.59
((443))	C_T_rs141395264_201984991	1.88e-05	-0.051	-1	1.59
((444))	G_A_rs539716127_202218446	1.88e-05	-0.053	-1	-1.58
((445))	C_A_rs527511448_202208704	1.88e-05	-0.054	-1	-1.58
((446))	C_T_rs3817578_202136595	1.88e-05	-0.057	-1	1.57
((447))	G_A_rs192577855_202157724	1.88e-05	-0.062	-1	-1.57
((448))	A_C_rs534941681_202281499	1.88e-05	-0.063	-1	-1.56
((449))	G_A_rs79469548_202162793	1.88e-05	-0.064	-1	-1.56
((450))	A_G_rs76671100_202391612	1.88e-05	-0.064	-1	1.56
((451))	G_A_rs11689284_201913265	1.88e-05	-0.064	-1	1.56
((452))	G_A_rs741288_202004879	1.88e-05	-0.065	-1	-1.56
((453))	G_T_rs72937106_202225520	1.88e-05	-0.066	-1	1.56
((454))	T_C_rs139370467_202164538	1.88e-05	-0.066	-1	-1.56
((455))	T_G_rs529502825_202087665	1.88e-05	-0.067	-1	1.56
((456))	T_G_rs143106138_201926174	1.88e-05	-0.069	-1	1.55
((457))	C_T_rs10168489_202295341	1.88e-05	-0.069	-1	-1.55
((458))	T_C_rs72934999_202223524	1.88e-05	-0.07	-1	1.55
((459))	C_T_rs112516732_202223431	1.88e-05	-0.073	-1	1.55
((460))	G_A_rs11694829_202383408	1.88e-05	-0.074	-1	1.55
((461))	G_A_rs74778342_202279960	1.88e-05	-0.079	-1	1.54
((462))	C_T_rs41372848_202087263	1.88e-05	-0.079	-1	-1.54
((463))	G_T_rs150147593_202226713	1.88e-05	-0.08	-1	-1.54
((464))	C_T_rs6749413_202132672	1.88e-05	-0.083	-1	1.53
((465))	G_A_rs114902443_202162905	1.88e-05	-0.085	-1	-1.53
((466))	C_T_rs78602508_202377506	1.88e-05	-0.089	-1	-1.52
((467))	C_A_rs77935496_202177872	1.88e-05	-0.089	-1	-1.52
((468))	T_C_rs6750725_202189659	1.88e-05	-0.091	-1	1.52
((469))	C_T_rs2540456_202022015	1.88e-05	-0.092	-1	1.52
((470))	G_A_rs147125887_201903947	1.88e-05	-0.1	-1	-1.5
((471))	T_C_rs8105_202242135	1.88e-05	-0.101	-1	1.5
((472))	G_A_rs6726792_202186765	1.88e-05	-0.102	-1	1.5
((473))	C_T_rs181197199_202329906	1.88e-05	-0.105	-1	-1.49
((474))	A_G_rs182514229_202070893	1.88e-05	-0.107	-1	-1.49
((475))	G_A_rs10186568_202135429	1.88e-05	-0.11	-1	1.49
((476))	C_T_rs41324644_202072574	1.88e-05	-0.11	-1	-1.48
((477))	T_C_rs192732511_202155686	1.88e-05	-0.113	-1	-1.48
((478))	A_G_rs4675000_202247191	1.88e-05	-0.115	-1	-1.48
((479))	G_A_rs113028468_202341644	1.88e-05	-0.121	-1	-1.47
((480))	T_C_rs539279423_202306804	1.88e-05	-0.122	-1	1.46
((481))	A_G_rs116439711_202262209	1.88e-05	-0.122	-1	-1.46
((482))	C_T_rs41535449_202068092	1.88e-05	-0.122	-1	-1.46
((483))	G_A_rs558177915_201900781	1.88e-05	-0.122	-1	1.46
((484))	C_T_rs10175433_202202434	1.88e-05	-0.123	-1	-1.46
((485))	A_G_rs6724484_202269365	1.88e-05	-0.124	-1	1.46
((486))	C_T_rs13422553_202145359	1.88e-05	-0.125	-1	1.46
((487))	G_T_rs559509574_202352678	1.88e-05	-0.125	-1	1.46
((488))	A_G_rs370925805_202138984	1.88e-05	-0.126	-1	1.46
((489))	T_C_rs141647138_202266851	1.88e-05	-0.135	-1	-1.44
((490))	T_C_rs6705641_202368441	1.88e-05	-0.135	-1	1.44
((491))	A_G_rs536074343_202011860	1.88e-05	-0.137	-1	-1.44
((492))	A_G_rs80116903_202376495	1.88e-05	-0.138	-1	1.44
((493))	C_T_rs370001294_202110940	1.88e-05	-0.14	-1	1.43
((494))	A_G_rs2110694_202187858	1.88e-05	-0.146	-1	1.42
((495))	G_A_rs149893936_202361084	1.88e-05	-0.147	-1	1.42
((496))	A_G_rs6705702_202188803	1.88e-05	-0.147	-1	1.42
((497))	T_C_rs142609245_201943669	1.88e-05	-0.149	-1	1.42
((498))	C_T_rs12471740_202070718	1.88e-05	-0.149	-1	-1.41
((499))	C_T_rs17860422_202136272	1.88e-05	-0.151	-1	-1.41
((500))	C_T_rs112640799_202023001	1.88e-05	-0.155	-1	1.4
((501))	C_T_rs7607650_202181158	1.88e-05	-0.155	-1	1.4
((502))	G_A_rs115413576_201964490	1.88e-05	-0.157	-1	1.4
((503))	T_C_rs148146088_202235077	1.88e-05	-0.158	-1	-1.4
((504))	A_G_rs190095467_201955978	1.88e-05	-0.158	-1	-1.4
((505))	A_G_rs62189186_202178675	1.88e-05	-0.159	-1	1.39
((506))	G_A_rs113482206_202026999	1.88e-05	-0.161	-1	1.39
((507))	A_G_rs560485660_202258947	1.88e-05	-0.161	-1	-1.39
((508))	T_C_rs79064785_202323425	1.88e-05	-0.162	-1	1.39
((509))	A_G_rs16837635_202341136	1.88e-05	-0.163	-1	-1.39
((510))	C_T_rs6707380_202111890	1.88e-05	-0.163	-1	1.39
((511))	A_G_rs188082558_201930735	1.88e-05	-0.164	-1	-1.39
((512))	C_T_rs115558960_202088162	1.88e-05	-0.164	-1	1.39
((513))	T_G_rs7571260_202252122	1.88e-05	-0.165	-1	-1.38
((514))	C_T_rs142482722_202142807	1.88e-05	-0.166	-1	-1.38
((515))	G_A_rs60196641_202116435	1.88e-05	-0.168	-1	-1.38
((516))	T_C_rs72934957_202203823	1.88e-05	-0.17	-1	1.38
((517))	T_C_rs79285440_202264833	1.88e-05	-0.171	-1	-1.37
((518))	C_T_rs537468969_202303294	1.88e-05	-0.173	-1	-1.37
((519))	T_C_rs550572201_202204272	1.88e-05	-0.173	-1	-1.37
((520))	G_T_rs7598059_202203587	1.88e-05	-0.174	-1	1.37
((521))	G_T_rs13407448_202170658	1.88e-05	-0.175	-1	1.37
((522))	G_A_rs79256605_202142855	1.88e-05	-0.177	-1	-1.36
((523))	A_C_rs7561856_202160116	1.88e-05	-0.178	-1	1.36
((524))	G_T_rs115340469_202054267	1.88e-05	-0.179	-1	1.36
((525))	G_A_rs537222474_201894831	1.88e-05	-0.18	-1	-1.36
((526))	C_T_rs7597639_202203390	1.88e-05	-0.18	-1	1.36
((527))	G_A_rs147806526_202287259	1.88e-05	-0.181	-1	1.35
((528))	T_C_rs1045494_202151781	1.88e-05	-0.182	-1	1.35
((529))	C_T_rs190652663_202212587	1.88e-05	-0.182	-1	1.35
((530))	T_C_rs143627452_202230367	1.88e-05	-0.184	-1	1.35
((531))	G_A_rs56895693_202378691	1.88e-05	-0.186	-1	1.34
((532))	C_T_rs10931938_202175656	1.88e-05	-0.187	-1	1.34
((533))	G_A_rs116157119_202094057	1.88e-05	-0.187	-1	-1.34
((534))	G_A_rs145519245_202152072	1.88e-05	-0.193	-1	1.33
((535))	C_T_rs76186385_202043743	1.88e-05	-0.193	-1	1.33
((536))	C_T_rs559759317_201999112	1.88e-05	-0.194	-1	-1.33
((537))	C_T_rs191517502_202116541	1.88e-05	-0.194	-1	-1.33
((538))	A_G_rs7583945_202377471	1.88e-05	-0.194	-1	1.33
((539))	A_G_rs7559744_202390514	1.88e-05	-0.195	-1	-1.33
((540))	A_G_rs72934960_202204749	1.88e-05	-0.195	-1	1.33
((541))	A_G_rs182279676_202042389	1.88e-05	-0.195	-1	-1.33
((542))	C_A_rs7568249_201984067	1.88e-05	-0.197	-1	-1.32
((543))	C_T_rs35854221_202120772	1.88e-05	-0.197	-1	-1.32
((544))	G_A_rs2272390_202195311	1.88e-05	-0.198	-1	1.32
((545))	C_A_rs79960395_202375203	1.88e-05	-0.199	-1	1.32
((546))	G_A_rs114533660_202123464	1.88e-05	-0.201	-1	-1.31
((547))	C_T_rs78074088_201934337	1.88e-05	-0.202	-1	-1.31
((548))	T_C_rs6716325_202200263	1.88e-05	-0.202	-1	1.31
((549))	C_T_rs545467882_202043545	1.88e-05	-0.202	-1	1.31
((550))	G_A_rs192236583_202102403	1.88e-05	-0.203	-1	1.31
((551))	C_T_rs13425113_202151377	1.88e-05	-0.203	-1	-1.31
((552))	C_A_rs58494612_202371911	1.88e-05	-0.204	-1	1.31
((553))	G_A_rs1045487_202149696	1.88e-05	-0.205	-1	1.31
((554))	A_G_rs16837643_202342643	1.88e-05	-0.206	-1	-1.3
((555))	A_G_rs143689420_202077834	1.88e-05	-0.207	-1	-1.3
((556))	G_A_rs13405538_202370909	1.88e-05	-0.208	-1	1.3
((557))	G_A_rs150532664_202112167	1.88e-05	-0.208	-1	-1.3
((558))	C_T_rs13417718_202369402	1.88e-05	-0.208	-1	1.3
((559))	G_T_rs565492265_201971325	1.88e-05	-0.211	-1	-1.3
((560))	A_C_rs74347165_202373931	1.88e-05	-0.211	-1	1.29
((561))	C_T_rs144507493_202197014	1.88e-05	-0.211	-1	-1.29
((562))	C_T_rs111302963_202215296	1.88e-05	-0.212	-1	1.29
((563))	G_A_rs566086541_201926861	1.88e-05	-0.215	-1	-1.29
((564))	T_C_rs539585651_201894444	1.88e-05	-0.216	-1	1.28
((565))	C_A_rs73988707_202039801	1.88e-05	-0.217	-1	1.28
((566))	A_G_rs75840415_202040907	1.88e-05	-0.22	-1	1.28
((567))	T_C_rs1813762_202277557	1.88e-05	-0.22	-1	-1.28
((568))	T_C_rs189691221_202291237	1.88e-05	-0.221	-1	-1.27
((569))	G_A_rs112974074_202145908	1.88e-05	-0.222	-1	-1.27
((570))	T_G_rs17860418_202122715	1.88e-05	-0.224	-1	-1.27
((571))	G_A_rs112075473_202355572	1.88e-05	-0.224	-1	1.27
((572))	C_T_rs113104958_202314410	1.88e-05	-0.225	-1	1.27
((573))	G_A_rs62191540_202162657	1.88e-05	-0.228	-1	1.26
((574))	G_A_rs116435783_202189316	1.88e-05	-0.229	-1	-1.26
((575))	T_C_rs6743951_202358395	1.88e-05	-0.229	-1	1.26
((576))	G_A_rs73991610_202353439	1.88e-05	-0.229	-1	1.26
((577))	C_T_rs138018022_202214939	1.88e-05	-0.229	-1	-1.26
((578))	G_A_rs143319707_201946075	1.88e-05	-0.23	-1	-1.25
((579))	C_A_rs73988712_202043540	1.88e-05	-0.231	-1	1.25
((580))	A_G_rs58819184_201917742	1.88e-05	-0.232	-1	1.25
((581))	T_C_rs58426286_202204213	1.88e-05	-0.232	-1	-1.25
((582))	C_T_rs34750049_202150089	1.88e-05	-0.232	-1	-1.25
((583))	G_T_rs9646755_202387035	1.88e-05	-0.232	-1	1.25
((584))	T_C_rs73988713_202043960	1.88e-05	-0.233	-1	1.25
((585))	C_T_rs115853046_201924932	1.88e-05	-0.233	-1	1.25
((586))	C_A_rs147913106_202321223	1.88e-05	-0.234	-1	1.25
((587))	G_A_rs2098352_202384538	1.88e-05	-0.234	-1	1.25
((588))	C_T_rs115897576_202022288	1.88e-05	-0.234	-1	-1.25
((589))	T_C_rs2080319_202384248	1.88e-05	-0.235	-1	1.25
((590))	T_C_rs113480468_202275317	1.88e-05	-0.235	-1	-1.25
((591))	G_A_rs72934973_202213934	1.88e-05	-0.235	-1	1.24
((592))	G_A_rs73991611_202358589	1.88e-05	-0.236	-1	1.24
((593))	G_A_rs80036017_202080760	1.88e-05	-0.236	-1	1.24
((594))	C_A_rs72934991_202217061	1.88e-05	-0.236	-1	1.24
((595))	C_T_rs6711127_202213515	1.88e-05	-0.237	-1	1.24
((596))	C_A_rs73988714_202045452	1.88e-05	-0.238	-1	1.24
((597))	T_C_rs4675143_202390042	1.88e-05	-0.239	-1	1.24
((598))	G_A_rs80056895_201922109	1.88e-05	-0.239	-1	-1.24
((599))	G_A_rs6715380_202214505	1.88e-05	-0.24	-1	1.23
((600))	T_C_rs7595871_202388800	1.88e-05	-0.241	-1	1.23
((601))	G_A_rs33914895_202025375	1.88e-05	-0.241	-1	1.23
((602))	C_T_rs190175115_202191443	1.88e-05	-0.244	-1	-1.23
((603))	G_A_rs79127072_202015879	1.88e-05	-0.244	-1	-1.22
((604))	C_T_rs76988267_202044819	1.88e-05	-0.246	-1	-1.22
((605))	T_C_rs12465191_202392230	1.88e-05	-0.246	-1	1.22
((606))	G_A_rs543627686_202316889	1.88e-05	-0.247	-1	-1.22
((607))	G_A_rs4675146_202393252	1.88e-05	-0.247	-1	1.22
((608))	G_A_rs4675145_202392871	1.88e-05	-0.247	-1	1.22
((609))	A_G_rs6734257_202011575	1.88e-05	-0.248	-1	1.22
((610))	C_T_rs7605819_202135031	1.88e-05	-0.249	-1	-1.22
((611))	C_T_rs151091820_202194252	1.88e-05	-0.249	-1	-1.22
((612))	G_A_rs115127446_202199699	1.88e-05	-0.251	-1	-1.21
((613))	C_T_rs2348483_202005505	1.88e-05	-0.252	-1	-1.21
((614))	C_T_rs77399758_202017677	1.88e-05	-0.253	-1	-1.21
((615))	C_T_rs113571457_202046064	1.88e-05	-0.253	-1	1.21
((616))	A_G_rs62191500_202081043	1.88e-05	-0.253	-1	1.21
((617))	T_C_rs186130311_202032524	1.88e-05	-0.253	-1	1.21
((618))	G_A_rs73047494_202207252	1.88e-05	-0.254	-1	-1.21
((619))	G_A_rs113739108_202382090	1.88e-05	-0.255	-1	1.2
((620))	A_G_rs150835180_202236630	1.88e-05	-0.255	-1	-1.2
((621))	G_A_rs202238412_202123108	1.88e-05	-0.255	-1	-1.2
((622))	G_T_rs7564683_202138400	1.88e-05	-0.256	-1	1.2
((623))	G_A_rs80071101_202099027	1.88e-05	-0.257	-1	1.2
((624))	G_A_rs115065529_202231774	1.88e-05	-0.257	-1	-1.2
((625))	G_A_rs114863039_202101471	1.88e-05	-0.257	-1	-1.2
((626))	C_T_rs142458964_202210147	1.88e-05	-0.257	-1	-1.2
((627))	T_C_rs75123007_202219652	1.88e-05	-0.257	-1	-1.2
((628))	C_T_rs115353050_202095130	1.88e-05	-0.258	-1	1.19
((629))	C_A_rs544869841_202020185	1.88e-05	-0.259	-1	1.19
((630))	T_C_rs7578639_202138458	1.88e-05	-0.259	-1	1.19
((631))	C_A_rs34612111_202115266	1.88e-05	-0.26	-1	1.19
((632))	G_T_rs13423990_202346290	1.88e-05	-0.261	-1	1.19
((633))	C_A_rs550485273_201911938	1.88e-05	-0.261	-1	1.19
((634))	G_A_rs76310600_202013135	1.88e-05	-0.261	-1	1.19
((635))	G_A_rs556346668_201976964	1.88e-05	-0.262	-1	1.19
((636))	G_T_rs190484470_201926992	1.88e-05	-0.262	-1	1.19
((637))	G_A_rs566021209_202329674	1.88e-05	-0.263	-1	-1.18
((638))	A_C_rs56360544_202280634	1.88e-05	-0.264	-1	1.18
((639))	C_T_rs571347689_202234165	1.88e-05	-0.265	-1	-1.18
((640))	A_G_rs560008302_202123919	1.88e-05	-0.265	-1	1.18
((641))	C_A_rs183567805_202154683	1.88e-05	-0.265	-1	-1.18
((642))	A_G_rs13386989_202167106	1.88e-05	-0.266	-1	-1.18
((643))	T_C_rs16837210_202221306	1.88e-05	-0.266	-1	-1.18
((644))	C_T_rs73988793_202338293	1.88e-05	-0.266	-1	1.18
((645))	C_T_rs113987962_202133157	1.88e-05	-0.267	-1	-1.18
((646))	A_G_rs7572045_202168215	1.88e-05	-0.267	-1	-1.17
((647))	T_C_rs149517759_202377014	1.88e-05	-0.268	-1	-1.17
((648))	C_T_rs113483565_202044992	1.88e-05	-0.268	-1	-1.17
((649))	G_T_rs9750944_202157856	1.88e-05	-0.268	-1	-1.17
((650))	T_C_rs560622685_202109107	1.88e-05	-0.269	-1	-1.17
((651))	C_T_rs558532031_201980398	1.88e-05	-0.27	-1	1.17
((652))	T_C_rs55724588_202307620	1.88e-05	-0.271	-1	1.17
((653))	T_C_rs10182514_202154941	1.88e-05	-0.272	-1	-1.16
((654))	T_C_rs141632366_202259407	1.88e-05	-0.273	-1	-1.16
((655))	C_T_rs56211022_202290580	1.88e-05	-0.273	-1	1.16
((656))	C_T_rs1528190_202121159	1.88e-05	-0.274	-1	1.16
((657))	A_G_rs143543299_202275309	1.88e-05	-0.274	-1	1.16
((658))	T_C_rs77413225_202163043	1.88e-05	-0.274	-1	-1.16
((659))	T_C_rs372919708_202007961	1.88e-05	-0.274	-1	-1.16
((660))	T_C_rs111563594_202315695	1.88e-05	-0.275	-1	1.16
((661))	T_C_rs61695176_202333315	1.88e-05	-0.275	-1	1.16
((662))	T_C_rs73049580_202323864	1.88e-05	-0.275	-1	-1.16
((663))	A_C_rs6706074_202159014	1.88e-05	-0.276	-1	-1.16
((664))	G_T_rs78374785_202282919	1.88e-05	-0.276	-1	1.16
((665))	G_A_rs112186757_202104224	1.88e-05	-0.277	-1	1.15
((666))	T_C_rs1009276_202322956	1.88e-05	-0.278	-1	1.15
((667))	G_A_rs13002632_201954867	1.88e-05	-0.278	-1	1.15
((668))	G_T_rs13401994_202134144	1.88e-05	-0.279	-1	-1.15
((669))	C_T_rs74620870_201957480	1.88e-05	-0.28	-1	1.15
((670))	G_A_rs780201477_202016907	1.88e-05	-0.28	-1	1.15
((671))	G_A_rs544083243_201952548	1.88e-05	-0.282	-1	-1.14
((672))	C_T_rs116010659_202178477	1.88e-05	-0.285	-1	1.13
((673))	T_G_rs111264999_202042314	1.88e-05	-0.285	-1	-1.13
((674))	C_T_rs35818142_202099101	1.88e-05	-0.285	-1	1.13
((675))	C_T_rs16837542_202291841	1.88e-05	-0.286	-1	-1.13
((676))	T_C_rs145173159_202090429	1.88e-05	-0.286	-1	1.13
((677))	G_A_rs113803857_202042654	1.88e-05	-0.287	-1	-1.13
((678))	G_A_rs78973774_202307331	1.88e-05	-0.287	-1	-1.13
((679))	T_C_rs10200256_202170589	1.88e-05	-0.287	-1	-1.13
((680))	T_C_rs73988792_202329122	1.88e-05	-0.287	-1	1.13
((681))	A_G_rs142534526_202355602	1.88e-05	-0.288	-1	1.13
((682))	T_C_rs74593332_202243679	1.88e-05	-0.288	-1	-1.13
((683))	G_T_rs56212303_202326676	1.88e-05	-0.288	-1	1.13
((684))	G_A_rs78392000_202385551	1.88e-05	-0.288	-1	1.13
((685))	C_T_rs11678541_202326942	1.88e-05	-0.288	-1	1.13
((686))	T_C_rs191786716_202156467	1.88e-05	-0.289	-1	-1.13
((687))	G_T_rs141996634_202169940	1.88e-05	-0.289	-1	-1.13
((688))	A_G_rs551449831_202141073	1.88e-05	-0.29	-1	-1.12
((689))	T_G_rs139686356_202180245	1.88e-05	-0.291	-1	-1.12
((690))	A_G_rs112912505_202176527	1.88e-05	-0.292	-1	-1.12
((691))	A_G_rs185101077_202293733	1.88e-05	-0.293	-1	-1.12
((692))	A_G_rs55759607_202387146	1.88e-05	-0.294	-1	1.11
((693))	G_A_rs187437198_202123614	1.88e-05	-0.295	-1	-1.11
((694))	G_A_rs148157524_201941592	1.88e-05	-0.295	-1	-1.11
((695))	G_T_rs55841134_202387318	1.88e-05	-0.295	-1	1.11
((696))	C_T_rs41397649_202062389	1.88e-05	-0.296	-1	-1.11
((697))	C_T_rs77175462_202388807	1.88e-05	-0.296	-1	1.11
((698))	G_A_rs538637310_202363101	1.88e-05	-0.297	-1	-1.11
((699))	G_T_rs111406808_202182061	1.88e-05	-0.298	-1	-1.1
((700))	T_C_rs79053638_202384945	1.88e-05	-0.298	-1	1.1
((701))	A_G_rs150323040_202033900	1.88e-05	-0.299	-1	-1.1
((702))	C_T_rs10185177_202205197	1.88e-05	-0.299	-1	1.1
((703))	A_G_rs148230541_202377843	1.88e-05	-0.299	-1	-1.1
((704))	C_T_rs16837555_202298000	1.88e-05	-0.299	-1	-1.1
((705))	G_A_rs41514146_202047095	1.88e-05	-0.299	-1	-1.1
((706))	C_T_rs531008611_202199272	1.88e-05	-0.3	-1	1.1
((707))	C_T_rs188048561_202095662	1.88e-05	-0.3	-1	1.1
((708))	A_G_rs78724754_202361738	1.88e-05	-0.302	-1	-1.1
((709))	G_A_rs564378514_202313522	1.88e-05	-0.302	-1	-1.1
((710))	G_A_rs56154986_202044483	1.88e-05	-0.302	-1	1.1
((711))	G_A_rs77423910_202291513	1.88e-05	-0.303	-1	-1.09
((712))	T_C_rs145508938_202323834	1.88e-05	-0.303	-1	-1.09
((713))	G_A_rs115390130_202281073	1.88e-05	-0.303	-1	-1.09
((714))	G_A_rs7583529_201988238	1.88e-05	-0.303	-1	1.09
((715))	A_G_rs41343445_202067713	1.88e-05	-0.305	-1	-1.09
((716))	C_A_rs6728771_201992407	1.88e-05	-0.305	-1	1.09
((717))	C_T_rs566380924_202019026	1.88e-05	-0.307	-1	-1.08
((718))	C_T_rs545116477_202355737	1.88e-05	-0.307	-1	-1.08
((719))	G_A_rs148320902_201896809	1.88e-05	-0.308	-1	1.08
((720))	T_C_rs113416223_202308720	1.88e-05	-0.31	-1	-1.07
((721))	C_A_rs139519145_201910598	1.88e-05	-0.311	-1	1.07
((722))	A_C_rs77088561_202301516	1.88e-05	-0.311	-1	-1.07
((723))	G_A_rs2714490_202332240	1.88e-05	-0.311	-1	-1.07
((724))	C_T_rs2540446_202321706	1.88e-05	-0.312	-1	-1.07
((725))	T_G_rs16837591_202323006	1.88e-05	-0.312	-1	-1.07
((726))	G_A_rs147882871_202314713	1.88e-05	-0.312	-1	1.07
((727))	T_G_rs16837556_202298273	1.88e-05	-0.313	-1	-1.07
((728))	T_C_rs61388315_202166467	1.88e-05	-0.313	-1	-1.07
((729))	C_T_rs111636653_202177586	1.88e-05	-0.315	-1	-1.06
((730))	C_T_rs574065849_202289625	1.88e-05	-0.315	-1	1.06
((731))	G_A_rs114808798_202375423	1.88e-05	-0.318	-1	-1.06
((732))	C_T_rs185600096_202002290	1.88e-05	-0.318	-1	-1.06
((733))	T_C_rs542164820_201911591	1.88e-05	-0.318	-1	-1.06
((734))	T_G_rs115351219_201973061	1.88e-05	-0.318	-1	-1.06
((735))	A_G_rs184388940_202105187	1.88e-05	-0.318	-1	1.05
((736))	T_C_rs187157539_202257817	1.88e-05	-0.319	-1	-1.05
((737))	T_C_rs2882160_202339116	1.88e-05	-0.319	-1	-1.05
((738))	C_T_rs142428088_202300378	1.88e-05	-0.32	-1	1.05
((739))	C_T_rs116762602_202062859	1.88e-05	-0.321	-1	-1.05
((740))	C_T_rs150684142_202261578	1.88e-05	-0.321	-1	1.05
((741))	T_G_rs79800181_202310705	1.88e-05	-0.321	-1	-1.05
((742))	C_T_rs148731431_202042135	1.88e-05	-0.321	-1	1.05
((743))	T_C_rs13408186_201896367	1.88e-05	-0.322	-1	1.05
((744))	T_C_rs12721503_202027942	1.88e-05	-0.322	-1	-1.05
((745))	G_A_rs113080744_202317732	1.88e-05	-0.322	-1	-1.05
((746))	A_G_rs17860405_202074207	1.88e-05	-0.322	-1	1.04
((747))	A_C_rs60833106_202357645	1.88e-05	-0.322	-1	-1.04
((748))	C_T_rs34988342_202135238	1.88e-05	-0.324	-1	-1.04
((749))	C_T_rs565696405_201947139	1.88e-05	-0.325	-1	-1.04
((750))	C_T_rs80014419_202352123	1.88e-05	-0.327	-1	-1.03
((751))	A_G_rs41387047_202058105	1.88e-05	-0.328	-1	1.03
((752))	C_A_rs148810672_202268121	1.88e-05	-0.329	-1	-1.03
((753))	G_A_rs72934967_202212589	1.88e-05	-0.329	-1	-1.03
((754))	T_C_rs2714492_202279552	1.88e-05	-0.33	-1	-1.03
((755))	G_A_rs150376709_202103537	1.88e-05	-0.33	-1	-1.03
((756))	T_C_rs189466123_201945533	1.88e-05	-0.331	-1	-1.02
((757))	T_C_rs79830362_202344367	1.88e-05	-0.331	-1	-1.02
((758))	G_A_rs6712963_201982693	1.88e-05	-0.331	-1	1.02
((759))	C_T_rs10931931_201994540	1.88e-05	-0.331	-1	1.02
((760))	G_A_rs184342713_201915487	1.88e-05	-0.331	-1	1.02
((761))	A_C_rs144582740_201933083	1.88e-05	-0.332	-1	-1.02
((762))	T_C_rs72934918_202176038	1.88e-05	-0.332	-1	-1.02
((763))	C_T_rs35419671_202151633	1.88e-05	-0.332	-1	-1.02
((764))	G_A_rs554122590_201935305	1.88e-05	-0.332	-1	1.02
((765))	T_C_rs79422176_202281738	1.88e-05	-0.333	-1	-1.02
((766))	T_C_rs147846579_201978856	1.88e-05	-0.333	-1	1.02
((767))	C_T_rs113284814_201989149	1.88e-05	-0.335	-1	-1.01
((768))	G_A_rs17860416_202098131	1.88e-05	-0.336	-1	1.01
((769))	G_A_rs7590604_202225733	1.88e-05	-0.336	-1	1.01
((770))	A_G_rs80052024_201955581	1.88e-05	-0.336	-1	1.01
((771))	A_G_rs181001378_201988895	1.88e-05	-0.337	-1	-1.01
((772))	A_G_rs13410223_202184215	1.88e-05	-0.337	-1	-1.01
((773))	T_G_rs60954991_202339489	1.88e-05	-0.338	-1	-1
((774))	C_T_rs181781498_202241593	1.88e-05	-0.338	-1	1
((775))	G_T_rs180769563_202039842	1.88e-05	-0.338	-1	-1
((776))	C_T_rs190934155_201996569	1.88e-05	-0.339	-1	-1
((777))	A_G_rs73049589_202334345	1.88e-05	-0.339	-1	-1
((778))	C_T_rs189593009_201958732	1.88e-05	-0.341	-1	-0.995
((779))	T_C_rs147713776_202142221	1.88e-05	-0.342	-1	0.995
((780))	G_A_rs111904791_202347036	1.88e-05	-0.343	-1	-0.991
((781))	T_C_rs6435075_202139213	1.88e-05	-0.343	-1	-0.991
((782))	C_T_rs7597785_202298583	1.88e-05	-0.343	-1	0.991
((783))	C_A_rs76779213_202002484	1.88e-05	-0.343	-1	-0.99
((784))	C_T_rs575693213_202003149	1.88e-05	-0.344	-1	-0.989
((785))	G_A_rs145513326_201989272	1.88e-05	-0.344	-1	-0.988
((786))	G_A_rs77823610_202039486	1.88e-05	-0.345	-1	-0.987
((787))	G_T_rs141143312_201920898	1.88e-05	-0.345	-1	0.986
((788))	C_A_rs113568878_201965569	1.88e-05	-0.345	-1	0.985
((789))	T_G_rs114673461_202100836	1.88e-05	-0.346	-1	-0.984
((790))	A_G_rs73043335_201894019	1.88e-05	-0.346	-1	0.983
((791))	A_G_rs537904593_202184501	1.88e-05	-0.347	-1	-0.981
((792))	A_G_rs748329822_202359874	1.88e-05	-0.347	-1	0.979
((793))	C_T_rs137881855_202115215	1.88e-05	-0.35	-1	-0.971
((794))	G_T_rs7564913_202138589	1.88e-05	-0.352	-1	-0.968
((795))	T_C_rs41429849_202047679	1.88e-05	-0.352	-1	0.966
((796))	T_C_rs2881928_201982544	1.88e-05	-0.352	-1	0.966
((797))	G_A_rs111340808_201905488	1.88e-05	-0.353	-1	0.964
((798))	A_G_rs114885733_202212200	1.88e-05	-0.354	-1	0.962
((799))	G_A_rs116361348_202273725	1.88e-05	-0.354	-1	0.961
((800))	G_A_rs149840383_202306518	1.88e-05	-0.354	-1	0.96
((801))	C_T_rs150038468_202023661	1.88e-05	-0.355	-1	0.96
((802))	G_A_rs116025978_201908640	1.88e-05	-0.358	-1	0.951
((803))	C_T_rs35033414_202119595	1.88e-05	-0.358	-1	-0.95
((804))	A_G_rs183215726_202199936	1.88e-05	-0.358	-1	-0.95
((805))	C_T_rs1135266_202006677	1.88e-05	-0.358	-1	0.949
((806))	C_T_rs554356363_201948329	1.88e-05	-0.359	-1	-0.949
((807))	C_T_rs189593583_201952428	1.88e-05	-0.359	-1	-0.948
((808))	G_T_rs77033634_202264165	1.88e-05	-0.36	-1	-0.944
((809))	C_T_rs182253301_202153984	1.88e-05	-0.361	-1	-0.943
((810))	T_C_rs143304106_201895662	1.88e-05	-0.361	-1	0.942
((811))	G_A_rs13413479_202012578	1.88e-05	-0.361	-1	0.942
((812))	G_A_rs10203550_202009586	1.88e-05	-0.362	-1	0.939
((813))	T_C_rs7578261_202138095	1.88e-05	-0.362	-1	-0.939
((814))	A_G_rs553872177_202076011	1.88e-05	-0.362	-1	-0.938
((815))	C_A_rs77580183_202351922	1.88e-05	-0.363	-1	0.936
((816))	T_G_rs532236895_202323387	1.88e-05	-0.364	-1	0.935
((817))	G_A_rs12105811_202016245	1.88e-05	-0.364	-1	0.935
((818))	A_C_rs201168592_202254630	1.88e-05	-0.364	-1	-0.934
((819))	G_A_rs13426823_202015677	1.88e-05	-0.364	-1	0.934
((820))	G_T_rs73045341_202016550	1.88e-05	-0.364	-1	0.933
((821))	G_A_rs184615491_202181159	1.88e-05	-0.366	-1	-0.929
((822))	A_G_rs143168586_202262437	1.88e-05	-0.366	-1	-0.929
((823))	C_T_rs566382170_202010712	1.88e-05	-0.366	-1	-0.928
((824))	A_G_rs6711111_202331530	1.88e-05	-0.367	-1	-0.924
((825))	C_A_rs150909541_201920911	1.88e-05	-0.368	-1	0.923
((826))	G_A_rs777579905_202336100	1.88e-05	-0.369	-1	-0.918
((827))	A_G_rs145491050_202255746	1.88e-05	-0.37	-1	-0.917
((828))	C_T_rs137922584_202267679	1.88e-05	-0.37	-1	-0.916
((829))	C_T_rs569837233_201924144	1.88e-05	-0.373	-1	0.909
((830))	G_A_rs58354924_201901671	1.88e-05	-0.373	-1	0.908
((831))	T_C_rs77134015_201910659	1.88e-05	-0.373	-1	0.908
((832))	A_G_rs548256156_202324988	1.88e-05	-0.373	-1	-0.908
((833))	A_G_rs376699382_201951592	1.88e-05	-0.373	-1	0.908
((834))	G_A_rs116627764_201957282	1.88e-05	-0.375	-1	0.903
((835))	G_A_rs767407602_202104466	1.88e-05	-0.375	-1	-0.903
((836))	A_G_rs572915711_202123228	1.88e-05	-0.375	-1	0.902
((837))	T_C_rs367710240_201994579	1.88e-05	-0.377	-1	0.898
((838))	A_C_rs116830186_202346409	1.88e-05	-0.377	-1	-0.896
((839))	C_A_rs115407041_202049805	1.88e-05	-0.378	-1	0.894
((840))	A_G_rs12693926_201927247	1.88e-05	-0.378	-1	0.893
((841))	T_C_rs183081304_202306409	1.88e-05	-0.38	-1	-0.889
((842))	A_C_rs41369551_202084753	1.88e-05	-0.38	-1	-0.887
((843))	T_G_rs7585152_202240655	1.88e-05	-0.381	-1	0.884
((844))	G_A_rs41456446_202048567	1.88e-05	-0.382	-1	0.882
((845))	C_T_rs189913150_202290948	1.88e-05	-0.382	-1	-0.88
((846))	C_A_rs13382356_202293834	1.88e-05	-0.383	-1	0.878
((847))	A_G_rs34787676_202099841	1.88e-05	-0.384	-1	-0.876
((848))	A_G_rs58482649_202336808	1.88e-05	-0.384	-1	-0.876
((849))	C_T_rs6717898_202038670	1.88e-05	-0.384	-1	0.875
((850))	C_T_rs80097128_202219451	1.88e-05	-0.384	-1	0.875
((851))	C_T_rs113719398_202322495	1.88e-05	-0.385	-1	-0.871
((852))	C_A_rs2160212_202234991	1.88e-05	-0.387	-1	0.868
((853))	G_A_rs190452626_202377671	1.88e-05	-0.388	-1	-0.863
((854))	C_T_rs114274138_201917077	1.88e-05	-0.388	-1	-0.863
((855))	A_G_rs62191475_201959735	1.88e-05	-0.389	-1	0.86
((856))	C_T_rs193238070_201939240	1.88e-05	-0.389	-1	-0.86
((857))	T_C_rs35299709_202150619	1.88e-05	-0.39	-1	-0.857
((858))	C_T_rs115458298_202107144	1.88e-05	-0.391	-1	0.856
((859))	G_A_rs73045343_202017408	1.88e-05	-0.391	-1	0.855
((860))	G_T_rs72937199_202324957	1.88e-05	-0.391	-1	-0.854
((861))	A_G_rs72939123_202360599	1.88e-05	-0.391	-1	0.853
((862))	T_C_rs35333885_202100181	1.88e-05	-0.392	-1	-0.851
((863))	C_T_rs146034930_201954898	1.88e-05	-0.392	-1	0.851
((864))	A_C_rs75557733_202232991	1.88e-05	-0.392	-1	0.851
((865))	C_T_rs148664726_202139354	1.88e-05	-0.394	-1	-0.846
((866))	A_G_rs146284017_201909408	1.88e-05	-0.394	-1	-0.845
((867))	C_T_rs545189619_202094402	1.88e-05	-0.394	-1	0.845
((868))	G_A_rs143794640_202234111	1.88e-05	-0.395	-1	0.843
((869))	T_C_rs563313156_202288142	1.88e-05	-0.396	-1	0.838
((870))	G_A_rs55953858_201997292	1.88e-05	-0.397	-1	0.837
((871))	G_A_rs746212290_201960172	1.88e-05	-0.397	-1	-0.835
((872))	A_C_rs10931932_202080310	1.88e-05	-0.399	-1	0.83
((873))	T_C_rs547256549_202189276	1.88e-05	-0.4	-1	0.826
((874))	A_G_rs115419401_202217171	1.88e-05	-0.4	-1	0.825
((875))	A_G_rs183635438_202116681	1.88e-05	-0.4	-1	0.825
((876))	G_A_rs115407091_202316834	1.88e-05	-0.401	-1	-0.823
((877))	C_T_rs13383002_202294433	1.88e-05	-0.401	-1	0.823
((878))	C_T_rs532736511_202197074	1.88e-05	-0.401	-1	0.822
((879))	T_C_rs6755897_202120520	1.88e-05	-0.401	-1	-0.822
((880))	C_A_rs537558385_202292806	1.88e-05	-0.402	-1	-0.821
((881))	A_G_rs13408390_202294437	1.88e-05	-0.402	-1	0.821
((882))	C_T_rs188969901_202072247	1.88e-05	-0.402	-1	-0.819
((883))	T_C_rs7573641_202383000	1.88e-05	-0.404	-1	-0.814
((884))	C_A_rs13424615_202010101	1.88e-05	-0.404	-1	-0.814
((885))	G_A_rs140101813_202210604	1.88e-05	-0.404	-1	0.814
((886))	T_C_rs7592494_202293046	1.88e-05	-0.404	-1	0.813
((887))	G_A_rs146806111_202024633	1.88e-05	-0.404	-1	-0.813
((888))	C_A_rs2110748_202345476	1.88e-05	-0.404	-1	-0.812
((889))	T_C_rs13402616_202119767	1.88e-05	-0.405	-1	-0.811
((890))	C_T_rs74441550_202043004	1.88e-05	-0.405	-1	0.809
((891))	G_A_rs73043345_201920060	1.88e-05	-0.406	-1	0.808
((892))	G_A_rs142968374_202082261	1.88e-05	-0.406	-1	-0.808
((893))	G_A_rs6754358_202104145	1.88e-05	-0.406	-1	0.806
((894))	T_C_rs2540335_202272597	1.88e-05	-0.406	-1	-0.806
((895))	C_A_rs115731741_202258421	1.88e-05	-0.407	-1	0.804
((896))	T_C_rs10469755_201917938	1.88e-05	-0.407	-1	0.802
((897))	A_G_rs141426633_201896914	1.88e-05	-0.408	-1	-0.802
((898))	G_T_rs72932895_202144932	1.88e-05	-0.408	-1	0.8
((899))	A_G_rs2953278_202316484	1.88e-05	-0.408	-1	-0.8
((900))	C_T_rs28636431_201999550	1.88e-05	-0.409	-1	0.798
((901))	C_T_rs13401135_202299557	1.88e-05	-0.409	-1	0.797
((902))	G_T_rs4675054_202295583	1.88e-05	-0.409	-1	0.797
((903))	G_A_rs2110728_201965678	1.88e-05	-0.409	-1	0.797
((904))	C_T_rs16836710_201999845	1.88e-05	-0.41	-1	0.795
((905))	A_G_rs7573256_202003170	1.88e-05	-0.41	-1	0.795
((906))	G_A_rs2540443_202328438	1.88e-05	-0.41	-1	-0.794
((907))	C_T_rs2882082_202164964	1.88e-05	-0.41	-1	-0.793
((908))	C_T_rs10194168_201942437	1.88e-05	-0.41	-1	0.793
((909))	A_C_rs573555007_202080117	1.88e-05	-0.411	-1	0.792
((910))	G_A_rs13410282_201971024	1.88e-05	-0.411	-1	0.791
((911))	C_T_rs113338606_201952896	1.88e-05	-0.412	-1	0.786
((912))	T_G_rs13389965_202347258	1.88e-05	-0.413	-1	0.783
((913))	C_T_rs6757776_202169720	1.88e-05	-0.413	-1	0.782
((914))	C_T_rs6737556_201924078	1.88e-05	-0.414	-1	0.78
((915))	C_A_rs142525759_202246122	1.88e-05	-0.414	-1	0.779
((916))	C_T_rs112709286_202295569	1.88e-05	-0.415	-1	0.777
((917))	C_T_rs13393790_202286662	1.88e-05	-0.415	-1	0.776
((918))	G_A_rs186438071_202032922	1.88e-05	-0.416	-1	0.775
((919))	C_T_rs6711941_202178130	1.88e-05	-0.416	-1	0.772
((920))	A_G_rs13384791_201911164	1.88e-05	-0.417	-1	0.771
((921))	C_T_rs2141331_202151492	1.88e-05	-0.417	-1	0.77
((922))	G_T_rs35813708_202130167	1.88e-05	-0.417	-1	-0.77
((923))	G_T_rs113241243_202371330	1.88e-05	-0.418	-1	0.768
((924))	G_A_rs528570974_201967146	1.88e-05	-0.418	-1	-0.768
((925))	C_T_rs116820267_201928609	1.88e-05	-0.418	-1	-0.768
((926))	T_G_rs558594376_201938429	1.88e-05	-0.419	-1	0.764
((927))	C_T_rs60628231_201940245	1.88e-05	-0.419	-1	0.763
((928))	C_T_rs551321636_201902661	1.88e-05	-0.419	-1	-0.763
((929))	G_A_rs146660913_201942151	1.88e-05	-0.419	-1	-0.763
((930))	T_G_rs28502626_202374665	1.88e-05	-0.42	-1	0.762
((931))	A_G_rs10185962_202378254	1.88e-05	-0.421	-1	0.757
((932))	C_T_rs530604390_201926137	1.88e-05	-0.421	-1	-0.755
((933))	T_C_rs7591912_202062593	1.88e-05	-0.421	-1	0.755
((934))	A_G_rs10207914_202305518	1.88e-05	-0.422	-1	0.754
((935))	C_T_rs140233668_202063243	1.88e-05	-0.422	-1	0.753
((936))	A_C_rs41523445_202052743	1.88e-05	-0.423	-1	0.751
((937))	C_T_rs115761537_202388146	1.88e-05	-0.423	-1	-0.75
((938))	G_A_rs189399585_202265363	1.88e-05	-0.423	-1	-0.75
((939))	G_A_rs6435077_202188974	1.88e-05	-0.424	-1	0.747
((940))	G_A_rs539985864_202293384	1.88e-05	-0.424	-1	-0.746
((941))	T_C_rs186342274_202134789	1.88e-05	-0.424	-1	0.746
((942))	A_G_rs61436149_201930930	1.88e-05	-0.424	-1	0.745
((943))	C_T_rs143395146_202119454	1.88e-05	-0.426	-1	-0.74
((944))	A_G_rs189094745_202257164	1.88e-05	-0.426	-1	0.74
((945))	T_G_rs2293554_202131587	1.88e-05	-0.426	-1	0.74
((946))	T_C_rs57631609_201963772	1.88e-05	-0.426	-1	0.739
((947))	A_C_rs192147408_202224647	1.88e-05	-0.426	-1	-0.739
((948))	C_T_rs553517540_202127762	1.88e-05	-0.426	-1	0.738
((949))	T_G_rs2349071_202130881	1.88e-05	-0.426	-1	0.738
((950))	C_A_rs16837131_202173812	1.88e-05	-0.427	-1	0.737
((951))	C_T_rs67917463_201946315	1.88e-05	-0.427	-1	0.736
((952))	C_T_rs72934944_202190610	1.88e-05	-0.427	-1	0.736
((953))	T_C_rs13389349_201920618	1.88e-05	-0.427	-1	0.734
((954))	G_T_rs551975134_202178802	1.88e-05	-0.427	-1	0.734
((955))	G_A_rs184537895_202121012	1.88e-05	-0.427	-1	-0.734
((956))	T_C_rs75689388_202356749	1.88e-05	-0.428	-1	0.733
((957))	T_C_rs4482462_202021747	1.88e-05	-0.428	-1	0.733
((958))	G_A_rs559874276_202266810	1.88e-05	-0.428	-1	0.731
((959))	T_G_rs41496056_202046585	1.88e-05	-0.428	-1	-0.731
((960))	G_T_rs7564610_202378963	1.88e-05	-0.429	-1	0.73
((961))	T_C_rs16842071_201931730	1.88e-05	-0.429	-1	0.729
((962))	G_T_rs17199144_202122458	1.88e-05	-0.429	-1	0.728
((963))	G_A_rs113350756_202003767	1.88e-05	-0.429	-1	0.727
((964))	T_G_rs6717389_202070000	1.88e-05	-0.43	-1	0.726
((965))	C_T_rs768761198_202032337	1.88e-05	-0.43	-1	-0.726
((966))	A_G_rs58886660_201999283	1.88e-05	-0.431	-1	0.72
((967))	A_G_rs35093568_202097554	1.88e-05	-0.431	-1	-0.72
((968))	G_A_rs148476329_202347791	1.88e-05	-0.432	-1	0.719
((969))	T_C_rs11903749_202037901	1.88e-05	-0.432	-1	0.718
((970))	G_A_rs567021810_202268191	1.88e-05	-0.433	-1	0.715
((971))	C_A_rs147702414_202307634	1.88e-05	-0.433	-1	-0.712
((972))	T_G_rs192875232_201900202	1.88e-05	-0.434	-1	-0.712
((973))	C_T_rs566188778_202165736	1.88e-05	-0.434	-1	0.712
((974))	G_A_rs10194347_201942480	1.88e-05	-0.434	-1	0.711
((975))	T_C_rs556010001_202261615	1.88e-05	-0.434	-1	-0.71
((976))	G_T_rs116154003_202009952	1.88e-05	-0.434	-1	0.71
((977))	G_A_rs13383896_201953336	1.88e-05	-0.434	-1	0.709
((978))	T_G_rs137926366_202383752	1.88e-05	-0.434	-1	0.709
((979))	G_A_rs114661310_202015511	1.88e-05	-0.434	-1	0.709
((980))	C_T_rs56956251_201987816	1.88e-05	-0.434	-1	0.708
((981))	T_G_rs41514947_201937387	1.88e-05	-0.435	-1	0.706
((982))	G_A_rs2041767_201986641	1.88e-05	-0.435	-1	0.705
((983))	T_C_rs28405687_201906661	1.88e-05	-0.435	-1	0.705
((984))	A_G_rs56161269_202019210	1.88e-05	-0.436	-1	0.703
((985))	G_A_rs531068395_201984433	1.88e-05	-0.436	-1	0.703
((986))	G_A_rs13422568_201939390	1.88e-05	-0.436	-1	0.703
((987))	A_G_rs77447471_201988382	1.88e-05	-0.436	-1	0.702
((988))	T_C_rs72937179_202303311	1.88e-05	-0.437	-1	-0.7
((989))	T_C_rs143168702_202172462	1.88e-05	-0.437	-1	0.7
((990))	A_G_rs10205971_201958201	1.88e-05	-0.437	-1	0.699
((991))	C_T_rs10185136_201904301	1.88e-05	-0.437	-1	0.698
((992))	G_A_rs72939119_202352480	1.88e-05	-0.437	-1	0.697
((993))	G_T_rs719125_202017860	1.88e-05	-0.437	-1	0.697
((994))	C_T_rs13408904_202040924	1.88e-05	-0.437	-1	0.697
((995))	A_G_rs13403035_202277384	1.88e-05	-0.438	-1	-0.695
((996))	G_A_rs7574531_202055854	1.88e-05	-0.438	-1	0.695
((997))	C_T_rs28368955_201928083	1.88e-05	-0.438	-1	0.695
((998))	G_T_rs180866701_202121722	1.88e-05	-0.438	-1	0.695
((999))	T_C_rs138064307_202103786	1.88e-05	-0.438	-1	0.694
((1000))	C_T_rs73043383_201968246	1.88e-05	-0.438	-1	0.694
((1001))	G_A_rs138625304_202144442	1.88e-05	-0.439	-1	-0.693
((1002))	T_C_rs72931062_202024953	1.88e-05	-0.439	-1	-0.691
((1003))	T_C_rs7560613_202003010	1.88e-05	-0.44	-1	0.688
((1004))	C_T_rs56863085_202017647	1.88e-05	-0.44	-1	0.687
((1005))	T_C_rs10165493_201973935	1.88e-05	-0.44	-1	0.687
((1006))	T_C_rs68044560_202017080	1.88e-05	-0.441	-1	0.684
((1007))	G_A_rs5022768_201963576	1.88e-05	-0.441	-1	0.684
((1008))	G_A_rs191690759_201926486	1.88e-05	-0.441	-1	-0.682
((1009))	T_C_rs553591673_201901970	1.88e-05	-0.442	-1	-0.68
((1010))	G_A_rs145880947_202292810	1.88e-05	-0.442	-1	-0.68
((1011))	G_A_rs10190751_202006096	1.88e-05	-0.442	-1	0.678
((1012))	G_A_rs193065469_202157837	1.88e-05	-0.443	-1	-0.676
((1013))	T_C_rs59743803_202017674	1.88e-05	-0.443	-1	0.676
((1014))	G_T_rs7608787_202050856	1.88e-05	-0.443	-1	0.675
((1015))	A_G_rs13387186_202012068	1.88e-05	-0.443	-1	0.674
((1016))	T_G_rs7585993_202015114	1.88e-05	-0.443	-1	0.674
((1017))	C_T_rs142030966_202347102	1.88e-05	-0.444	-1	-0.672
((1018))	T_G_rs569384206_202124703	1.88e-05	-0.445	-1	0.669
((1019))	T_C_rs10197833_201904466	1.88e-05	-0.445	-1	0.669
((1020))	C_T_rs10931947_202294934	1.88e-05	-0.445	-1	0.668
((1021))	A_G_rs189404812_202192565	1.88e-05	-0.445	-1	0.668
((1022))	G_A_rs189561840_202133220	1.88e-05	-0.445	-1	-0.667
((1023))	T_C_rs13388359_202381807	1.88e-05	-0.446	-1	-0.666
((1024))	A_G_rs149017312_201999172	1.88e-05	-0.446	-1	0.665
((1025))	A_C_rs560780965_202364015	1.88e-05	-0.446	-1	-0.665
((1026))	C_T_rs528688325_202175622	1.88e-05	-0.446	-1	-0.664
((1027))	A_G_rs141640381_202374657	1.88e-05	-0.446	-1	0.662
((1028))	G_A_rs114094928_201973307	1.88e-05	-0.447	-1	-0.66
((1029))	C_T_rs2041766_202021495	1.88e-05	-0.447	-1	0.659
((1030))	T_C_rs138240553_202302668	1.88e-05	-0.448	-1	-0.658
((1031))	G_A_rs7587758_202225518	1.88e-05	-0.448	-1	-0.658
((1032))	G_A_rs114793408_202251569	1.88e-05	-0.448	-1	-0.655
((1033))	A_G_rs536225075_202037994	1.88e-05	-0.449	-1	-0.651
((1034))	C_T_rs142047092_202063160	1.88e-05	-0.449	-1	0.651
((1035))	A_G_rs74639736_202196717	1.88e-05	-0.45	-1	0.649
((1036))	T_C_rs114700758_201957190	1.88e-05	-0.45	-1	0.647
((1037))	C_T_rs186247078_202170249	1.88e-05	-0.45	-1	0.647
((1038))	G_A_rs182736680_202032863	1.88e-05	-0.45	-1	0.647
((1039))	G_A_rs10168647_202295315	1.88e-05	-0.45	-1	-0.646
((1040))	T_C_rs537039316_202221966	1.88e-05	-0.45	-1	0.646
((1041))	G_A_rs67295711_201908537	1.88e-05	-0.451	-1	0.645
((1042))	G_A_rs6759216_202004710	1.88e-05	-0.451	-1	0.645
((1043))	G_T_rs540098382_202019092	1.88e-05	-0.451	-1	-0.644
((1044))	C_T_rs13383912_202379562	1.88e-05	-0.453	-1	0.637
((1045))	C_T_rs41371545_202065300	1.88e-05	-0.453	-1	-0.635
((1046))	C_T_rs4487072_202008298	1.88e-05	-0.453	-1	0.634
((1047))	G_A_rs6746900_202096777	1.88e-05	-0.453	-1	0.634
((1048))	A_G_rs2110689_202259850	1.88e-05	-0.453	-1	0.634
((1049))	G_T_rs189181850_201928337	1.88e-05	-0.453	-1	-0.634
((1050))	A_G_rs56160734_202006860	1.88e-05	-0.453	-1	0.634
((1051))	C_T_rs76165463_202197449	1.88e-05	-0.454	-1	-0.633
((1052))	G_T_rs7571899_202015028	1.88e-05	-0.454	-1	0.631
((1053))	G_A_rs2041754_201964999	1.88e-05	-0.454	-1	0.631
((1054))	T_C_rs12104442_202013956	1.88e-05	-0.454	-1	0.63
((1055))	T_C_rs146507587_202226334	1.88e-05	-0.454	-1	0.63
((1056))	A_G_rs12473209_202279933	1.88e-05	-0.455	-1	0.629
((1057))	C_T_rs76481301_202092941	1.88e-05	-0.455	-1	0.628
((1058))	C_A_rs6742307_202071307	1.88e-05	-0.456	-1	0.625
((1059))	T_C_rs13414428_202299347	1.88e-05	-0.456	-1	-0.622
((1060))	C_T_rs7573529_202010626	1.88e-05	-0.456	-1	0.622
((1061))	T_C_rs3817579_202215819	1.88e-05	-0.456	-1	0.621
((1062))	C_T_rs61731542_201927920	1.88e-05	-0.457	-1	0.62
((1063))	A_G_rs193166129_202275047	1.88e-05	-0.457	-1	-0.62
((1064))	G_A_rs149077413_202114765	1.88e-05	-0.457	-1	0.62
((1065))	A_C_rs72931013_201979525	1.88e-05	-0.457	-1	0.62
((1066))	A_C_rs13386521_202136629	1.88e-05	-0.457	-1	-0.62
((1067))	G_A_rs7564821_202284096	1.88e-05	-0.458	-1	-0.616
((1068))	C_T_rs540139424_202391310	1.88e-05	-0.458	-1	0.616
((1069))	T_C_rs182971492_202289800	1.88e-05	-0.458	-1	-0.615
((1070))	C_A_rs115275267_201967866	1.88e-05	-0.458	-1	0.615
((1071))	T_C_rs78203925_202372252	1.88e-05	-0.458	-1	-0.615
((1072))	T_C_rs80201352_202115807	1.88e-05	-0.458	-1	-0.614
((1073))	T_C_rs147049102_202256688	1.88e-05	-0.458	-1	-0.613
((1074))	G_T_rs141193141_201966193	1.88e-05	-0.458	-1	0.613
((1075))	C_T_rs187158152_202031483	1.88e-05	-0.459	-1	-0.612
((1076))	G_T_rs79650976_201965307	1.88e-05	-0.459	-1	0.611
((1077))	G_T_rs10190274_202065830	1.88e-05	-0.459	-1	0.61
((1078))	A_G_rs114248639_201960830	1.88e-05	-0.459	-1	0.61
((1079))	A_G_rs11904643_201964810	1.88e-05	-0.459	-1	0.609
((1080))	C_A_rs184374950_201932534	1.88e-05	-0.459	-1	0.609
((1081))	G_T_rs16836596_201931924	1.88e-05	-0.459	-1	0.608
((1082))	A_G_rs751279168_202032733	1.88e-05	-0.46	-1	-0.607
((1083))	C_T_rs2714485_202256955	1.88e-05	-0.46	-1	0.607
((1084))	G_A_rs575549936_202097619	1.88e-05	-0.46	-1	0.607
((1085))	T_C_rs115515744_201921462	1.88e-05	-0.46	-1	0.607
((1086))	G_A_rs41359253_202066124	1.88e-05	-0.46	-1	0.605
((1087))	C_T_rs775590694_202301110	1.88e-05	-0.461	-1	0.6
((1088))	C_T_rs6747228_202067158	1.88e-05	-0.461	-1	0.6
((1089))	G_A_rs2540336_202278360	1.88e-05	-0.461	-1	0.6
((1090))	C_T_rs116803855_201960081	1.88e-05	-0.462	-1	0.599
((1091))	G_A_rs41339752_202051781	1.88e-05	-0.462	-1	0.598
((1092))	C_T_rs576538539_202296098	1.88e-05	-0.463	-1	0.593
((1093))	C_T_rs567588034_202294518	1.88e-05	-0.463	-1	-0.592
((1094))	C_T_rs56278081_202060086	1.88e-05	-0.463	-1	-0.591
((1095))	G_A_rs184512527_202125193	1.88e-05	-0.463	-1	0.591
((1096))	A_G_rs6732747_202382119	1.88e-05	-0.464	-1	-0.59
((1097))	C_T_rs144997393_202279851	1.88e-05	-0.464	-1	-0.589
((1098))	C_A_rs73991116_201950510	1.88e-05	-0.464	-1	-0.588
((1099))	C_A_rs182322882_202236744	1.88e-05	-0.464	-1	0.588
((1100))	G_A_rs78856438_201938080	1.88e-05	-0.464	-1	0.586
((1101))	G_T_rs180849897_202165507	1.88e-05	-0.465	-1	-0.585
((1102))	C_A_rs191298840_202385144	1.88e-05	-0.465	-1	0.585
((1103))	C_T_rs16836813_202052754	1.88e-05	-0.465	-1	-0.584
((1104))	G_A_rs190664431_201969659	1.88e-05	-0.465	-1	0.584
((1105))	G_A_rs115323082_201940703	1.88e-05	-0.465	-1	0.583
((1106))	C_T_rs189164151_202266589	1.88e-05	-0.465	-1	0.582
((1107))	C_T_rs142514487_201951579	1.88e-05	-0.465	-1	0.582
((1108))	G_T_rs558775477_202004295	1.88e-05	-0.465	-1	0.582
((1109))	T_C_rs114591274_201958251	1.88e-05	-0.466	-1	0.581
((1110))	T_C_rs185198874_202112373	1.88e-05	-0.466	-1	0.58
((1111))	C_T_rs7588795_202220618	1.88e-05	-0.466	-1	0.58
((1112))	G_A_rs12612147_202219319	1.88e-05	-0.466	-1	0.579
((1113))	C_A_rs571266255_202201601	1.88e-05	-0.466	-1	0.578
((1114))	C_T_rs115087789_201956549	1.88e-05	-0.466	-1	0.578
((1115))	G_A_rs12612950_202219795	1.88e-05	-0.466	-1	0.577
((1116))	G_A_rs150635144_201932967	1.88e-05	-0.467	-1	0.576
((1117))	T_C_rs16836614_201934223	1.88e-05	-0.467	-1	0.576
((1118))	T_C_rs79541842_202215635	1.88e-05	-0.467	-1	0.574
((1119))	G_A_rs144674279_202314700	1.88e-05	-0.467	-1	0.573
((1120))	T_C_rs77292533_202205010	1.88e-05	-0.468	-1	0.571
((1121))	A_C_rs35655821_202134418	1.88e-05	-0.468	-1	-0.569
((1122))	G_A_rs148416595_201950960	1.88e-05	-0.469	-1	0.568
((1123))	A_C_rs530002761_201936520	1.88e-05	-0.469	-1	0.565
((1124))	C_T_rs6750157_202073149	1.88e-05	-0.469	-1	0.565
((1125))	T_C_rs147514071_201906437	1.88e-05	-0.469	-1	-0.564
((1126))	A_G_rs563246539_201902662	1.88e-05	-0.47	-1	0.561
((1127))	A_G_rs11887691_201943297	1.88e-05	-0.47	-1	0.561
((1128))	C_T_rs114016573_202007479	1.88e-05	-0.47	-1	-0.561
((1129))	C_T_rs6759004_202004676	1.88e-05	-0.47	-1	0.56
((1130))	C_A_rs189271897_201954912	1.88e-05	-0.471	-1	0.558
((1131))	G_A_rs185024709_201959324	1.88e-05	-0.471	-1	0.558
((1132))	T_C_rs115167278_201955415	1.88e-05	-0.471	-1	0.555
((1133))	C_T_rs41309820_202151113	1.88e-05	-0.471	-1	0.555
((1134))	T_C_rs564618271_202084057	1.88e-05	-0.472	-1	-0.553
((1135))	C_T_rs6753900_202073790	1.88e-05	-0.472	-1	0.552
((1136))	G_A_rs41351447_202050153	1.88e-05	-0.472	-1	-0.549
((1137))	A_C_rs2540332_202255775	1.88e-05	-0.472	-1	0.549
((1138))	T_C_rs556532053_201961739	1.88e-05	-0.473	-1	-0.549
((1139))	T_C_rs185562173_201988013	1.88e-05	-0.473	-1	0.548
((1140))	C_T_rs146942946_202223406	1.88e-05	-0.473	-1	0.547
((1141))	A_G_rs183120266_202014880	1.88e-05	-0.473	-1	-0.545
((1142))	G_T_rs73988738_202205440	1.88e-05	-0.474	-1	0.543
((1143))	C_T_rs3815514_202254873	1.88e-05	-0.474	-1	0.542
((1144))	C_T_rs187164652_202370921	1.88e-05	-0.474	-1	-0.542
((1145))	G_A_rs190940246_201964961	1.88e-05	-0.474	-1	0.542
((1146))	G_A_rs55737555_201941919	1.88e-05	-0.474	-1	-0.542
((1147))	A_G_rs13432040_202065332	1.88e-05	-0.474	-1	0.54
((1148))	G_A_rs138070204_201966730	1.88e-05	-0.475	-1	0.539
((1149))	G_A_rs188522315_202115252	1.88e-05	-0.475	-1	0.538
((1150))	T_C_rs150466981_202091079	1.88e-05	-0.475	-1	0.535
((1151))	C_T_rs11895218_202271738	1.88e-05	-0.476	-1	0.534
((1152))	A_C_rs72931038_202007126	1.88e-05	-0.476	-1	-0.532
((1153))	C_T_rs115733008_202037036	1.88e-05	-0.476	-1	0.532
((1154))	C_A_rs3820972_202111020	1.88e-05	-0.476	-1	0.532
((1155))	A_C_rs72932863_202117909	1.88e-05	-0.476	-1	0.531
((1156))	G_A_rs72931066_202028491	1.88e-05	-0.476	-1	-0.53
((1157))	A_G_rs138266817_201908361	1.88e-05	-0.476	-1	0.53
((1158))	A_C_rs73988783_202284611	1.88e-05	-0.476	-1	0.53
((1159))	A_G_rs141526124_202090977	1.88e-05	-0.476	-1	0.53
((1160))	G_A_rs11902980_202277321	1.88e-05	-0.477	-1	0.529
((1161))	C_A_rs113060487_202034238	1.88e-05	-0.477	-1	0.529
((1162))	G_A_rs113402018_201955236	1.88e-05	-0.477	-1	-0.529
((1163))	G_A_rs144993943_201918328	1.88e-05	-0.477	-1	-0.527
((1164))	A_G_rs74764677_202011804	1.88e-05	-0.477	-1	-0.526
((1165))	A_G_rs73988782_202282300	1.88e-05	-0.478	-1	0.524
((1166))	A_C_rs56404923_202246546	1.88e-05	-0.478	-1	0.522
((1167))	C_T_rs74379946_202203063	1.88e-05	-0.478	-1	0.521
((1168))	G_A_rs58718834_202284904	1.88e-05	-0.478	-1	0.52
((1169))	G_T_rs189539357_202056657	1.88e-05	-0.478	-1	-0.52
((1170))	T_C_rs16836969_202118265	1.88e-05	-0.479	-1	0.515
((1171))	C_T_rs183950823_201924698	1.88e-05	-0.48	-1	0.513
((1172))	G_A_rs760018226_201999287	1.88e-05	-0.48	-1	-0.513
((1173))	C_T_rs187121205_202026417	1.88e-05	-0.48	-1	-0.512
((1174))	G_A_rs566129171_201907478	1.88e-05	-0.48	-1	0.51
((1175))	G_T_rs16836965_202117510	1.88e-05	-0.48	-1	0.51
((1176))	T_C_rs187158428_202292448	1.88e-05	-0.481	-1	0.508
((1177))	A_G_rs192131494_202183318	1.88e-05	-0.481	-1	-0.506
((1178))	G_A_rs72931083_202039524	1.88e-05	-0.481	-1	-0.506
((1179))	C_A_rs542804650_202168084	1.88e-05	-0.481	-1	-0.505
((1180))	C_A_rs10192765_202167210	1.88e-05	-0.481	-1	-0.505
((1181))	C_A_rs73988779_202275694	1.88e-05	-0.481	-1	0.505
((1182))	G_T_rs76370124_202220081	1.88e-05	-0.481	-1	0.505
((1183))	A_G_rs561946231_202276452	1.88e-05	-0.481	-1	-0.504
((1184))	G_A_rs147912598_202255733	1.88e-05	-0.481	-1	0.504
((1185))	G_A_rs72931055_202020862	1.88e-05	-0.482	-1	-0.503
((1186))	C_T_rs72931059_202021754	1.88e-05	-0.482	-1	-0.503
((1187))	T_C_rs72929075_201911710	1.88e-05	-0.482	-1	-0.503
((1188))	C_T_rs76945621_202108536	1.88e-05	-0.483	-1	-0.498
((1189))	G_T_rs6759993_202276129	1.88e-05	-0.483	-1	0.497
((1190))	G_A_rs72931093_202042945	1.88e-05	-0.483	-1	-0.497
((1191))	C_T_rs6754832_202033757	1.88e-05	-0.483	-1	-0.496
((1192))	T_C_rs72931060_202022171	1.88e-05	-0.483	-1	-0.495
((1193))	T_G_rs78358940_201918819	1.88e-05	-0.483	-1	-0.494
((1194))	A_C_rs574779342_202111853	1.88e-05	-0.484	-1	0.493
((1195))	T_C_rs60401839_202288406	1.88e-05	-0.484	-1	0.493
((1196))	C_T_rs569883531_202196518	1.88e-05	-0.484	-1	-0.493
((1197))	A_C_rs72929082_201923021	1.88e-05	-0.484	-1	-0.492
((1198))	A_C_rs56355636_201992000	1.88e-05	-0.484	-1	-0.492
((1199))	C_T_rs183753719_201903567	1.88e-05	-0.484	-1	-0.492
((1200))	C_T_rs2540337_202279618	1.88e-05	-0.484	-1	0.492
((1201))	A_G_rs138926058_202352388	1.88e-05	-0.484	-1	-0.491
((1202))	C_T_rs116821429_202115558	1.88e-05	-0.484	-1	-0.49
((1203))	C_A_rs72931089_202042736	1.88e-05	-0.484	-1	-0.49
((1204))	G_T_rs73988785_202287248	1.88e-05	-0.484	-1	0.488
((1205))	T_C_rs35282498_202115602	1.88e-05	-0.485	-1	0.488
((1206))	C_T_rs55702364_201989302	1.88e-05	-0.485	-1	-0.485
((1207))	G_T_rs112223847_202046184	1.88e-05	-0.485	-1	-0.485
((1208))	A_G_rs2019097_202193463	1.88e-05	-0.485	-1	0.485
((1209))	A_G_rs187019805_201987202	1.88e-05	-0.485	-1	0.485
((1210))	C_T_rs35114691_202132764	1.88e-05	-0.485	-1	-0.485
((1211))	C_T_rs72931011_201979148	1.88e-05	-0.485	-1	-0.483
((1212))	C_T_rs572040916_202014071	1.88e-05	-0.485	-1	-0.483
((1213))	T_C_rs74632669_202243965	1.88e-05	-0.485	-1	-0.483
((1214))	C_T_rs541462305_201995750	1.88e-05	-0.486	-1	0.482
((1215))	G_T_rs150652282_202069724	1.88e-05	-0.486	-1	-0.481
((1216))	C_T_rs73988784_202286109	1.88e-05	-0.486	-1	0.48
((1217))	A_G_rs73988750_202225422	1.88e-05	-0.486	-1	0.48
((1218))	A_G_rs13414860_202085221	1.88e-05	-0.486	-1	0.48
((1219))	A_C_rs147749334_201911543	1.88e-05	-0.486	-1	-0.478
((1220))	C_A_rs528021762_201916180	1.88e-05	-0.487	-1	-0.475
((1221))	G_A_rs72929087_201930244	1.88e-05	-0.487	-1	-0.475
((1222))	T_C_rs145494739_202317182	1.88e-05	-0.487	-1	-0.475
((1223))	C_T_rs72931023_201993551	1.88e-05	-0.487	-1	-0.475
((1224))	G_T_rs183879958_201962140	1.88e-05	-0.487	-1	0.474
((1225))	T_G_rs35534358_202121406	1.88e-05	-0.487	-1	0.474
((1226))	A_G_rs146966488_201972719	1.88e-05	-0.487	-1	-0.474
((1227))	C_T_rs719126_202017830	1.88e-05	-0.487	-1	-0.473
((1228))	T_C_rs578158875_202142462	1.88e-05	-0.488	-1	0.471
((1229))	G_A_rs58586593_201966972	1.88e-05	-0.488	-1	0.469
((1230))	C_T_rs17860398_202048219	1.88e-05	-0.488	-1	-0.469
((1231))	A_G_rs72931016_201983057	1.88e-05	-0.488	-1	-0.468
((1232))	T_C_rs55969121_202293348	1.88e-05	-0.488	-1	0.467
((1233))	G_A_rs11899004_202114026	1.88e-05	-0.488	-1	-0.466
((1234))	C_T_rs13388200_202185074	1.88e-05	-0.488	-1	-0.466
((1235))	G_A_rs41332047_202046945	1.88e-05	-0.489	-1	-0.464
((1236))	C_T_rs57595196_202262426	1.88e-05	-0.489	-1	0.463
((1237))	T_C_rs75410641_201986058	1.88e-05	-0.489	-1	-0.463
((1238))	A_G_rs76048942_202265170	1.88e-05	-0.489	-1	-0.461
((1239))	T_C_rs79186350_202390786	1.88e-05	-0.489	-1	-0.461
((1240))	A_G_rs72931019_201985410	1.88e-05	-0.49	-1	-0.46
((1241))	G_A_rs143989190_201895483	1.88e-05	-0.49	-1	0.46
((1242))	G_A_rs72929077_201914845	1.88e-05	-0.49	-1	-0.46
((1243))	A_G_rs114476331_201905664	1.88e-05	-0.49	-1	0.457
((1244))	C_T_rs188646180_201908292	1.88e-05	-0.49	-1	0.457
((1245))	A_C_rs72931097_202044159	1.88e-05	-0.491	-1	-0.453
((1246))	T_C_rs149525147_201914935	1.88e-05	-0.491	-1	0.453
((1247))	C_T_rs60657375_201913582	1.88e-05	-0.491	-1	0.453
((1248))	C_T_rs562587596_202262797	1.88e-05	-0.491	-1	-0.449
((1249))	G_A_rs150736793_202304033	1.88e-05	-0.491	-1	0.449
((1250))	C_A_rs115277828_201923344	1.88e-05	-0.491	-1	-0.449
((1251))	G_A_rs148851570_202330754	1.88e-05	-0.492	-1	0.448
((1252))	G_A_rs185360539_201920739	1.88e-05	-0.492	-1	-0.447
((1253))	C_A_rs147067357_202106726	1.88e-05	-0.492	-1	0.447
((1254))	G_A_rs765211879_202143507	1.88e-05	-0.492	-1	-0.446
((1255))	T_C_rs114901873_201896566	1.88e-05	-0.492	-1	0.445
((1256))	A_G_rs151297117_202300776	1.88e-05	-0.492	-1	-0.445
((1257))	G_A_rs57749403_202301982	1.88e-05	-0.492	-1	0.444
((1258))	T_C_rs72929086_201929632	1.88e-05	-0.492	-1	-0.444
((1259))	C_T_rs34138250_202352363	1.88e-05	-0.493	-1	-0.442
((1260))	G_T_rs6435072_202115796	1.88e-05	-0.493	-1	-0.442
((1261))	G_A_rs80087290_201904465	1.88e-05	-0.493	-1	0.441
((1262))	C_T_rs115474209_201909393	1.88e-05	-0.493	-1	0.441
((1263))	G_A_rs41504752_202063350	1.88e-05	-0.493	-1	-0.441
((1264))	T_G_rs72931005_201965379	1.88e-05	-0.493	-1	-0.441
((1265))	A_G_rs79533295_202382746	1.88e-05	-0.493	-1	0.44
((1266))	C_T_rs140691374_202087999	1.88e-05	-0.493	-1	0.438
((1267))	C_T_rs73988787_202301038	1.88e-05	-0.493	-1	0.438
((1268))	A_G_rs190499888_202297983	1.88e-05	-0.493	-1	-0.438
((1269))	C_T_rs189124178_202056013	1.88e-05	-0.493	-1	-0.438
((1270))	A_G_rs112140676_202238146	1.88e-05	-0.493	-1	-0.438
((1271))	A_G_rs113414329_202042411	1.88e-05	-0.493	-1	-0.437
((1272))	G_A_rs189094180_202238897	1.88e-05	-0.494	-1	0.435
((1273))	T_C_rs16837027_202129914	1.88e-05	-0.494	-1	0.435
((1274))	T_C_rs7569396_202110805	1.88e-05	-0.494	-1	-0.435
((1275))	G_A_rs564872257_202190506	1.88e-05	-0.494	-1	-0.434
((1276))	G_A_rs2518142_202025131	1.88e-05	-0.494	-1	0.434
((1277))	C_T_rs74596795_201923635	1.88e-05	-0.494	-1	0.434
((1278))	C_T_rs76328633_202127816	1.88e-05	-0.495	-1	0.427
((1279))	T_C_rs2098355_202042916	1.88e-05	-0.495	-1	-0.425
((1280))	G_T_rs74482315_201978027	1.88e-05	-0.495	-1	0.425
((1281))	A_G_rs115037268_202378418	1.88e-05	-0.496	-1	-0.424
((1282))	C_T_rs72931010_201976081	1.88e-05	-0.496	-1	-0.423
((1283))	G_A_rs10191356_202236634	1.88e-05	-0.496	-1	-0.422
((1284))	G_A_rs562301650_202294373	1.88e-05	-0.496	-1	0.422
((1285))	T_C_rs56722659_202299235	1.88e-05	-0.496	-1	0.422
((1286))	C_T_rs11898629_202244458	1.88e-05	-0.496	-1	0.422
((1287))	T_G_rs56044241_202300242	1.88e-05	-0.496	-1	0.422
((1288))	C_T_rs547090116_202314461	1.88e-05	-0.497	-1	-0.417
((1289))	G_A_rs56186845_201974109	1.88e-05	-0.497	-1	-0.415
((1290))	T_C_rs41343245_202061670	1.88e-05	-0.497	-1	-0.414
((1291))	T_C_rs11890734_202384886	1.88e-05	-0.497	-1	0.413
((1292))	C_T_rs150223810_202194627	1.88e-05	-0.498	-1	-0.412
((1293))	G_A_rs141180406_201931057	1.88e-05	-0.498	-1	-0.411
((1294))	C_T_rs770765602_202294255	1.88e-05	-0.498	-1	-0.41
((1295))	C_T_rs553212718_202083507	1.88e-05	-0.498	-1	-0.41
((1296))	G_A_rs16836997_202127763	1.88e-05	-0.498	-1	0.409
((1297))	T_C_rs73988764_202255874	1.88e-05	-0.498	-1	0.409
((1298))	G_T_rs145586960_202156857	1.88e-05	-0.499	-1	0.406
((1299))	G_A_rs55743505_201940756	1.88e-05	-0.499	-1	-0.405
((1300))	C_T_rs75231647_202101483	1.88e-05	-0.499	-1	-0.405
((1301))	G_A_rs148104956_201949053	1.88e-05	-0.499	-1	-0.404
((1302))	T_C_rs72929091_201944909	1.88e-05	-0.499	-1	-0.403
((1303))	A_G_rs7559578_202089553	1.88e-05	-0.499	-1	0.402
((1304))	G_T_rs73047482_202177761	1.88e-05	-0.499	-1	-0.402
((1305))	G_A_rs72931006_201966850	1.88e-05	-0.499	-1	-0.4
((1306))	C_T_rs149775224_201977966	1.88e-05	-0.499	-1	0.4
((1307))	A_C_rs3754935_202119272	1.88e-05	-0.499	-1	0.4
((1308))	G_A_rs78154371_201957240	1.88e-05	-0.5	-1	0.398
((1309))	G_T_rs769393887_202128184	1.88e-05	-0.5	-1	-0.396
((1310))	G_A_rs184083798_202009323	1.88e-05	-0.5	-1	0.396
((1311))	C_T_rs79111091_202308996	1.88e-05	-0.5	-1	0.396
((1312))	G_A_rs143190166_201948139	1.88e-05	-0.5	-1	-0.394
((1313))	C_T_rs185612015_202161054	1.88e-05	-0.5	-1	-0.393
((1314))	T_C_rs12328611_202156225	1.88e-05	-0.501	-1	-0.392
((1315))	G_T_rs144531787_202127531	1.88e-05	-0.501	-1	-0.392
((1316))	A_C_rs13393110_202144055	1.88e-05	-0.501	-1	0.391
((1317))	A_C_rs73988768_202269790	1.88e-05	-0.501	-1	0.39
((1318))	C_T_rs544470842_201966331	1.88e-05	-0.501	-1	-0.39
((1319))	C_T_rs116616115_202036235	1.88e-05	-0.501	-1	-0.389
((1320))	G_A_rs13418478_202143764	1.88e-05	-0.501	-1	0.388
((1321))	C_T_rs34966392_202135097	1.88e-05	-0.501	-1	0.388
((1322))	G_A_rs7573297_202155821	1.88e-05	-0.502	-1	0.385
((1323))	T_G_rs771357258_202023618	1.88e-05	-0.502	-1	0.385
((1324))	G_A_rs75917190_202289317	1.88e-05	-0.502	-1	0.385
((1325))	G_A_rs114752408_201964770	1.88e-05	-0.502	-1	-0.384
((1326))	C_T_rs115848953_202105376	1.88e-05	-0.502	-1	-0.383
((1327))	T_G_rs72931086_202042386	1.88e-05	-0.502	-1	-0.382
((1328))	A_G_rs190909805_202032763	1.88e-05	-0.502	-1	-0.381
((1329))	A_G_rs13429625_202089561	1.88e-05	-0.503	-1	-0.379
((1330))	C_T_rs16836789_202047833	1.88e-05	-0.503	-1	-0.378
((1331))	G_A_rs11900753_202044716	1.88e-05	-0.503	-1	-0.377
((1332))	G_A_rs534634102_202166916	1.88e-05	-0.503	-1	-0.376
((1333))	A_G_rs758752185_201998502	1.88e-05	-0.503	-1	-0.374
((1334))	T_G_rs7603014_202119818	1.88e-05	-0.504	-1	0.37
((1335))	A_G_rs17860400_202052617	1.88e-05	-0.504	-1	-0.37
((1336))	C_T_rs575980979_202290193	1.88e-05	-0.504	-1	0.369
((1337))	T_C_rs41411846_202046265	1.88e-05	-0.504	-1	-0.369
((1338))	C_T_rs75246650_201898427	1.88e-05	-0.504	-1	0.368
((1339))	C_A_rs558100562_202283979	1.88e-05	-0.504	-1	-0.368
((1340))	C_A_rs747004055_202318865	1.88e-05	-0.504	-1	0.367
((1341))	C_T_rs145262222_202238000	1.88e-05	-0.504	-1	0.366
((1342))	T_C_rs17468215_202049642	1.88e-05	-0.505	-1	-0.362
((1343))	A_G_rs61523053_202236203	1.88e-05	-0.505	-1	0.36
((1344))	T_C_rs139205645_201949806	1.88e-05	-0.505	-1	-0.36
((1345))	G_A_rs186361905_202032738	1.88e-05	-0.505	-1	0.36
((1346))	G_A_rs13398626_202133374	1.88e-05	-0.505	-1	0.358
((1347))	G_A_rs573542854_202193261	1.88e-05	-0.505	-1	0.358
((1348))	A_G_rs116313702_201963070	1.88e-05	-0.505	-1	0.357
((1349))	A_G_rs114491141_202382539	1.88e-05	-0.506	-1	-0.357
((1350))	C_T_rs557233999_202274312	1.88e-05	-0.506	-1	-0.356
((1351))	G_A_rs190173879_202008630	1.88e-05	-0.506	-1	-0.356
((1352))	A_G_rs13406910_202093351	1.88e-05	-0.506	-1	0.356
((1353))	G_A_rs16836607_201933121	1.88e-05	-0.506	-1	0.355
((1354))	G_A_rs190220331_202308695	1.88e-05	-0.506	-1	0.354
((1355))	A_G_rs60630751_201913284	1.88e-05	-0.506	-1	0.354
((1356))	A_G_rs182526389_201911607	1.88e-05	-0.506	-1	-0.353
((1357))	T_G_rs182303889_202373489	1.88e-05	-0.506	-1	0.353
((1358))	T_C_rs139472358_202165930	1.88e-05	-0.506	-1	-0.353
((1359))	A_G_rs116478550_201923157	1.88e-05	-0.507	-1	0.349
((1360))	G_A_rs41368744_202054674	1.88e-05	-0.507	-1	-0.348
((1361))	G_A_rs187170425_202218423	1.88e-05	-0.507	-1	-0.348
((1362))	G_T_rs58911199_201924358	1.88e-05	-0.507	-1	0.348
((1363))	A_G_rs116699946_201924488	1.88e-05	-0.507	-1	0.348
((1364))	G_A_rs76377168_201924933	1.88e-05	-0.507	-1	0.347
((1365))	A_G_rs565422019_202338360	1.88e-05	-0.507	-1	-0.347
((1366))	G_T_rs74325135_201929766	1.88e-05	-0.507	-1	0.346
((1367))	A_G_rs182966129_202380793	1.88e-05	-0.507	-1	0.346
((1368))	T_C_rs78519396_201931610	1.88e-05	-0.507	-1	0.345
((1369))	T_G_rs115167130_201921441	1.88e-05	-0.508	-1	0.341
((1370))	G_T_rs10185150_202204999	1.88e-05	-0.508	-1	0.341
((1371))	A_G_rs556118500_202387138	1.88e-05	-0.508	-1	-0.337
((1372))	C_T_rs774951102_201942564	1.88e-05	-0.508	-1	-0.336
((1373))	G_T_rs11896935_201941977	1.88e-05	-0.508	-1	0.335
((1374))	A_G_rs138389317_202318036	1.88e-05	-0.509	-1	0.335
((1375))	C_T_rs575237146_202176836	1.88e-05	-0.509	-1	-0.334
((1376))	G_A_rs146386607_201974561	1.88e-05	-0.509	-1	0.333
((1377))	A_G_rs560779472_202304938	1.88e-05	-0.509	-1	-0.333
((1378))	G_A_rs11897109_201942367	1.88e-05	-0.509	-1	0.332
((1379))	C_T_rs10176304_202227476	1.88e-05	-0.509	-1	-0.33
((1380))	G_A_rs778270436_202338715	1.88e-05	-0.51	-1	-0.326
((1381))	G_A_rs539118683_202276070	1.88e-05	-0.51	-1	0.326
((1382))	A_G_rs559525516_202168408	1.88e-05	-0.51	-1	-0.325
((1383))	G_A_rs146962986_202122595	1.88e-05	-0.51	-1	0.324
((1384))	T_C_rs114708784_202112242	1.88e-05	-0.51	-1	-0.322
((1385))	A_G_rs113164702_202136989	1.88e-05	-0.51	-1	-0.321
((1386))	A_G_rs144319861_202355082	1.88e-05	-0.51	-1	0.32
((1387))	A_G_rs11887751_201943431	1.88e-05	-0.51	-1	0.319
((1388))	A_G_rs116331034_201945722	1.88e-05	-0.51	-1	0.319
((1389))	G_A_rs7574863_202116275	1.88e-05	-0.511	-1	0.318
((1390))	T_C_rs7588576_202116188	1.88e-05	-0.511	-1	0.318
((1391))	T_G_rs7589037_202116583	1.88e-05	-0.511	-1	0.317
((1392))	A_G_rs190708638_202322797	1.88e-05	-0.511	-1	0.315
((1393))	G_A_rs76260028_201954611	1.88e-05	-0.511	-1	0.314
((1394))	T_C_rs13414588_202204453	1.88e-05	-0.511	-1	-0.313
((1395))	G_A_rs11681674_201997961	1.88e-05	-0.511	-1	0.313
((1396))	C_T_rs57088947_202209977	1.88e-05	-0.511	-1	-0.312
((1397))	A_G_rs553216216_202222801	1.88e-05	-0.511	-1	-0.311
((1398))	G_A_rs73047498_202208810	1.88e-05	-0.511	-1	-0.311
((1399))	T_G_rs11888623_201946957	1.88e-05	-0.512	-1	0.309
((1400))	G_A_rs150679243_202169993	1.88e-05	-0.512	-1	0.308
((1401))	A_G_rs7601229_202116472	1.88e-05	-0.512	-1	0.305
((1402))	G_A_rs16837034_202135181	1.88e-05	-0.512	-1	0.303
((1403))	G_A_rs75174177_202153366	1.88e-05	-0.512	-1	0.303
((1404))	C_T_rs542049164_201945616	1.88e-05	-0.512	-1	-0.302
((1405))	G_T_rs74817113_202013066	1.88e-05	-0.513	-1	-0.301
((1406))	A_G_rs13410768_202118621	1.88e-05	-0.513	-1	0.297
((1407))	G_A_rs556982625_202099478	1.88e-05	-0.513	-1	-0.296
((1408))	G_T_rs41352644_202064736	1.88e-05	-0.513	-1	0.295
((1409))	A_G_rs140128980_202023798	1.88e-05	-0.513	-1	0.294
((1410))	C_T_rs59354729_202328790	1.88e-05	-0.513	-1	0.293
((1411))	C_T_rs578045731_202059791	1.88e-05	-0.513	-1	0.293
((1412))	A_C_rs73049538_202279575	1.88e-05	-0.514	-1	0.293
((1413))	T_C_rs10202669_202271702	1.88e-05	-0.514	-1	0.293
((1414))	C_T_rs191425543_202161223	1.88e-05	-0.514	-1	0.291
((1415))	G_T_rs10210858_202278297	1.88e-05	-0.514	-1	0.291
((1416))	G_A_rs13414321_202308202	1.88e-05	-0.514	-1	0.29
((1417))	C_T_rs10169362_202225221	1.88e-05	-0.514	-1	-0.29
((1418))	A_G_rs13398394_202281414	1.88e-05	-0.514	-1	0.29
((1419))	G_A_rs189350112_202134146	1.88e-05	-0.514	-1	-0.289
((1420))	C_T_rs57966798_202332022	1.88e-05	-0.514	-1	0.289
((1421))	C_T_rs13405764_202311122	1.88e-05	-0.514	-1	0.289
((1422))	T_G_rs13417747_202300122	1.88e-05	-0.514	-1	0.289
((1423))	C_T_rs13409530_202312252	1.88e-05	-0.514	-1	0.288
((1424))	G_A_rs55637196_202118936	1.88e-05	-0.514	-1	0.288
((1425))	C_A_rs73049565_202302408	1.88e-05	-0.514	-1	0.288
((1426))	G_A_rs13388835_202300969	1.88e-05	-0.514	-1	0.288
((1427))	G_A_rs13389028_202301111	1.88e-05	-0.514	-1	0.287
((1428))	T_C_rs187511136_202243982	1.88e-05	-0.514	-1	-0.287
((1429))	A_G_rs10202008_202298331	1.88e-05	-0.514	-1	0.287
((1430))	C_T_rs13409732_202312384	1.88e-05	-0.514	-1	0.287
((1431))	A_G_rs10209125_202259957	1.88e-05	-0.515	-1	0.281
((1432))	A_G_rs180906858_202281822	1.88e-05	-0.515	-1	-0.281
((1433))	G_T_rs12614745_202332585	1.88e-05	-0.515	-1	0.28
((1434))	T_C_rs75796836_202365190	1.88e-05	-0.515	-1	0.279
((1435))	G_T_rs561030910_202048632	1.88e-05	-0.515	-1	0.279
((1436))	G_T_rs184161279_202281613	1.88e-05	-0.515	-1	0.278
((1437))	T_C_rs74797351_201935400	1.88e-05	-0.515	-1	-0.275
((1438))	G_A_rs55688468_201936903	1.88e-05	-0.516	-1	-0.272
((1439))	T_C_rs6754825_202331363	1.88e-05	-0.516	-1	-0.271
((1440))	T_C_rs13411838_202258409	1.88e-05	-0.516	-1	0.271
((1441))	A_G_rs543031093_202019280	1.88e-05	-0.516	-1	-0.27
((1442))	T_C_rs536349366_202236901	1.88e-05	-0.516	-1	-0.27
((1443))	T_C_rs78835753_202172132	1.88e-05	-0.516	-1	-0.269
((1444))	A_G_rs191000632_201909694	1.88e-05	-0.516	-1	-0.269
((1445))	T_C_rs564582938_202246400	1.88e-05	-0.516	-1	-0.268
((1446))	G_A_rs189679916_201896003	1.88e-05	-0.516	-1	0.267
((1447))	T_C_rs11888847_201947403	1.88e-05	-0.516	-1	0.266
((1448))	T_C_rs13430447_202338593	1.88e-05	-0.516	-1	-0.265
((1449))	G_A_rs13386887_202284733	1.88e-05	-0.517	-1	0.264
((1450))	C_T_rs13400998_202329515	1.88e-05	-0.517	-1	-0.263
((1451))	C_T_rs554833595_202170357	1.88e-05	-0.517	-1	0.262
((1452))	C_T_rs73049549_202286908	1.88e-05	-0.517	-1	0.26
((1453))	T_C_rs138382290_202293278	1.88e-05	-0.517	-1	0.26
((1454))	C_T_rs552524993_202033539	1.88e-05	-0.517	-1	-0.258
((1455))	G_A_rs58699528_201978599	1.88e-05	-0.517	-1	0.258
((1456))	A_G_rs565137792_202170646	1.88e-05	-0.517	-1	0.257
((1457))	C_T_rs193078738_202066457	1.88e-05	-0.517	-1	-0.256
((1458))	T_C_rs573644252_202019680	1.88e-05	-0.517	-1	-0.256
((1459))	T_C_rs190804887_201937048	1.88e-05	-0.517	-1	-0.255
((1460))	T_C_rs116782073_201994992	1.88e-05	-0.518	-1	0.254
((1461))	G_A_rs13416209_202343779	1.88e-05	-0.518	-1	-0.253
((1462))	C_T_rs184662956_202285765	1.88e-05	-0.518	-1	0.252
((1463))	G_A_rs191985422_201913656	1.88e-05	-0.518	-1	0.249
((1464))	A_G_rs3851976_202087269	1.88e-05	-0.518	-1	-0.247
((1465))	C_T_rs60525252_202117241	1.88e-05	-0.518	-1	0.245
((1466))	T_C_rs555438858_202385134	1.88e-05	-0.519	-1	-0.242
((1467))	T_G_rs147538031_202112571	1.88e-05	-0.519	-1	-0.242
((1468))	A_G_rs72932817_202069878	1.88e-05	-0.519	-1	-0.241
((1469))	G_A_rs556154109_202007480	1.88e-05	-0.519	-1	-0.236
((1470))	G_T_rs58747439_202118530	1.88e-05	-0.519	-1	0.235
((1471))	C_T_rs116064400_202191927	1.88e-05	-0.519	-1	0.235
((1472))	G_A_rs73049509_202225777	1.88e-05	-0.519	-1	-0.233
((1473))	G_A_rs756813890_202100811	1.88e-05	-0.519	-1	0.233
((1474))	C_T_rs149782499_202386661	1.88e-05	-0.52	-1	0.232
((1475))	C_T_rs58462608_202327487	1.88e-05	-0.52	-1	0.23
((1476))	G_A_rs6743518_202096271	1.88e-05	-0.52	-1	-0.23
((1477))	A_G_rs55900063_202042451	1.88e-05	-0.52	-1	-0.229
((1478))	A_G_rs554678498_202038000	1.88e-05	-0.52	-1	-0.225
((1479))	G_A_rs573656749_201988187	1.88e-05	-0.52	-1	0.224
((1480))	G_A_rs114047125_202389576	1.88e-05	-0.52	-1	0.223
((1481))	C_A_rs182728946_202041159	1.88e-05	-0.52	-1	0.222
((1482))	T_C_rs181349543_202032692	1.88e-05	-0.52	-1	-0.221
((1483))	C_T_rs16836872_202074871	1.88e-05	-0.521	-1	-0.219
((1484))	C_A_rs73991612_202359775	1.88e-05	-0.521	-1	0.216
((1485))	G_A_rs73991614_202366761	1.88e-05	-0.521	-1	0.215
((1486))	C_T_rs6715602_202113779	1.88e-05	-0.521	-1	-0.209
((1487))	G_T_rs73049512_202228552	1.88e-05	-0.522	-1	-0.207
((1488))	G_A_rs28500633_202304099	1.88e-05	-0.522	-1	0.206
((1489))	A_G_rs190685294_202007681	1.88e-05	-0.522	-1	0.205
((1490))	G_A_rs7571923_202110136	1.88e-05	-0.522	-1	0.204
((1491))	T_C_rs181374183_202213160	1.88e-05	-0.522	-1	0.202
((1492))	T_C_rs186222117_201908460	1.88e-05	-0.522	-1	-0.202
((1493))	C_T_rs187033874_202003894	1.88e-05	-0.522	-1	0.198
((1494))	G_A_rs113807768_202008582	1.88e-05	-0.522	-1	-0.196
((1495))	T_C_rs36043647_202141838	1.88e-05	-0.522	-1	-0.196
((1496))	G_A_rs13405736_202230380	1.88e-05	-0.523	-1	-0.194
((1497))	C_T_rs10184363_202088983	1.88e-05	-0.523	-1	-0.192
((1498))	A_C_rs189192934_202027036	1.88e-05	-0.523	-1	0.191
((1499))	T_C_rs13418931_202200180	1.88e-05	-0.523	-1	0.191
((1500))	T_C_rs6435068_202076448	1.88e-05	-0.523	-1	-0.191
((1501))	A_G_rs13408143_202118567	1.88e-05	-0.523	-1	-0.191
((1502))	G_A_rs115282787_201894686	1.88e-05	-0.523	-1	-0.19
((1503))	A_G_rs17672977_202073232	1.88e-05	-0.523	-1	-0.19
((1504))	C_T_rs185473221_202324564	1.88e-05	-0.523	-1	0.19
((1505))	T_G_rs3851975_202086400	1.88e-05	-0.523	-1	-0.189
((1506))	C_T_rs531712594_201899970	1.88e-05	-0.523	-1	0.188
((1507))	C_T_rs540317125_202022639	1.88e-05	-0.523	-1	-0.188
((1508))	A_G_rs41401945_202075492	1.88e-05	-0.523	-1	-0.186
((1509))	G_A_rs78723098_202018385	1.88e-05	-0.523	-1	0.186
((1510))	T_C_rs187893575_202054364	1.88e-05	-0.523	-1	0.185
((1511))	T_C_rs17860394_202036771	1.88e-05	-0.523	-1	0.185
((1512))	C_T_rs112762622_202032688	1.88e-05	-0.523	-1	0.183
((1513))	A_C_rs533089030_202389905	1.88e-05	-0.523	-1	-0.183
((1514))	C_A_rs114326395_201897787	1.88e-05	-0.523	-1	0.183
((1515))	C_T_rs537582369_202341942	1.88e-05	-0.523	-1	0.182
((1516))	G_T_rs113855560_202007995	1.88e-05	-0.524	-1	-0.181
((1517))	C_T_rs41335653_202075948	1.88e-05	-0.524	-1	-0.181
((1518))	G_A_rs7558475_202036478	1.88e-05	-0.524	-1	-0.18
((1519))	C_T_rs12613347_202055312	1.88e-05	-0.524	-1	0.179
((1520))	G_A_rs530594592_201957337	1.88e-05	-0.524	-1	0.179
((1521))	C_A_rs116309768_201911085	1.88e-05	-0.524	-1	0.179
((1522))	G_A_rs112683965_202032695	1.88e-05	-0.524	-1	-0.179
((1523))	C_T_rs551865570_201957922	1.88e-05	-0.524	-1	0.178
((1524))	C_T_rs114984720_201995860	1.88e-05	-0.524	-1	0.178
((1525))	G_A_rs113412236_202008250	1.88e-05	-0.524	-1	-0.177
((1526))	G_A_rs149336947_202003665	1.88e-05	-0.524	-1	0.175
((1527))	C_T_rs17860409_202083279	1.88e-05	-0.524	-1	-0.172
((1528))	T_C_rs143709332_202006755	1.88e-05	-0.524	-1	0.172
((1529))	G_A_rs149297763_202019882	1.88e-05	-0.524	-1	0.172
((1530))	C_T_rs183469317_202338652	1.88e-05	-0.524	-1	0.171
((1531))	G_A_rs116416403_201914166	1.88e-05	-0.524	-1	0.171
((1532))	A_G_rs114699270_201908835	1.88e-05	-0.524	-1	0.171
((1533))	A_G_rs138504123_201895262	1.88e-05	-0.524	-1	0.171
((1534))	G_A_rs13425163_202091038	1.88e-05	-0.524	-1	-0.17
((1535))	T_G_rs116186593_201911475	1.88e-05	-0.524	-1	0.169
((1536))	C_T_rs113775548_202005934	1.88e-05	-0.524	-1	0.168
((1537))	G_A_rs189242055_202031836	1.88e-05	-0.524	-1	-0.167
((1538))	G_A_rs12621441_201968940	1.88e-05	-0.525	-1	0.166
((1539))	G_A_rs557133677_202228018	1.88e-05	-0.525	-1	0.166
((1540))	C_T_rs115928143_201916833	1.88e-05	-0.525	-1	0.165
((1541))	A_G_rs41430047_202078998	1.88e-05	-0.525	-1	-0.165
((1542))	G_A_rs149206908_201947732	1.88e-05	-0.525	-1	0.164
((1543))	T_C_rs143055675_202281467	1.88e-05	-0.525	-1	-0.163
((1544))	A_C_rs191281303_202163711	1.88e-05	-0.525	-1	-0.163
((1545))	C_T_rs146118130_202235925	1.88e-05	-0.525	-1	0.163
((1546))	A_G_rs116089517_201910772	1.88e-05	-0.525	-1	0.162
((1547))	G_A_rs116198267_201935861	1.88e-05	-0.525	-1	0.161
((1548))	A_G_rs76068885_202101246	1.88e-05	-0.525	-1	-0.16
((1549))	T_C_rs114710676_201937599	1.88e-05	-0.525	-1	0.16
((1550))	C_T_rs193236963_201965850	1.88e-05	-0.525	-1	-0.16
((1551))	C_T_rs41519249_202064766	1.88e-05	-0.525	-1	-0.16
((1552))	C_A_rs535488293_201922956	1.88e-05	-0.525	-1	-0.16
((1553))	T_G_rs150173964_201919563	1.88e-05	-0.525	-1	0.159
((1554))	T_C_rs75140790_201919375	1.88e-05	-0.525	-1	0.159
((1555))	C_T_rs191278564_202061579	1.88e-05	-0.525	-1	0.158
((1556))	G_A_rs6744485_202201842	1.88e-05	-0.525	-1	0.157
((1557))	A_G_rs73049518_202240472	1.88e-05	-0.525	-1	-0.157
((1558))	G_A_rs116276983_201914847	1.88e-05	-0.525	-1	0.156
((1559))	C_T_rs551815078_202211508	1.88e-05	-0.525	-1	-0.155
((1560))	T_C_rs13403105_202200787	1.88e-05	-0.525	-1	0.155
((1561))	G_A_rs531435047_202213635	1.88e-05	-0.525	-1	0.155
((1562))	C_T_rs142340339_201928037	1.88e-05	-0.525	-1	0.154
((1563))	C_T_rs145216595_201927927	1.88e-05	-0.525	-1	0.153
((1564))	G_A_rs190675947_201970889	1.88e-05	-0.525	-1	0.152
((1565))	C_T_rs41331447_202083984	1.88e-05	-0.525	-1	-0.151
((1566))	G_A_rs145748840_201922345	1.88e-05	-0.525	-1	0.15
((1567))	C_T_rs10171829_202201189	1.88e-05	-0.525	-1	0.15
((1568))	C_T_rs116500747_201919002	1.88e-05	-0.526	-1	0.149
((1569))	C_T_rs13390902_202100958	1.88e-05	-0.526	-1	-0.149
((1570))	C_T_rs548974801_202292046	1.88e-05	-0.526	-1	-0.149
((1571))	C_T_rs17860401_202068433	1.88e-05	-0.526	-1	-0.148
((1572))	T_C_rs116739540_201939958	1.88e-05	-0.526	-1	0.148
((1573))	C_T_rs569868847_201894742	1.88e-05	-0.526	-1	0.145
((1574))	T_C_rs72929098_201956540	1.88e-05	-0.526	-1	0.145
((1575))	T_C_rs561254739_201936935	1.88e-05	-0.526	-1	-0.145
((1576))	A_C_rs145731994_201978030	1.88e-05	-0.526	-1	-0.145
((1577))	C_T_rs17860411_202096254	1.88e-05	-0.526	-1	-0.144
((1578))	G_A_rs115300559_201942229	1.88e-05	-0.526	-1	0.143
((1579))	G_T_rs553651973_201903699	1.88e-05	-0.526	-1	0.143
((1580))	A_G_rs76903843_201951231	1.88e-05	-0.526	-1	0.143
((1581))	T_G_rs79959919_201995639	1.88e-05	-0.526	-1	0.142
((1582))	G_A_rs148220417_201931008	1.88e-05	-0.526	-1	0.142
((1583))	C_T_rs139270392_201942774	1.88e-05	-0.526	-1	0.142
((1584))	C_A_rs10181705_202204101	1.88e-05	-0.526	-1	0.141
((1585))	A_G_rs185065852_202137861	1.88e-05	-0.526	-1	-0.139
((1586))	T_C_rs41271463_202254521	1.88e-05	-0.526	-1	0.137
((1587))	C_T_rs114247218_201976712	1.88e-05	-0.526	-1	0.134
((1588))	G_A_rs112065557_201946829	1.88e-05	-0.526	-1	0.133
((1589))	G_A_rs75208666_201980843	1.88e-05	-0.526	-1	0.133
((1590))	C_T_rs76655038_201943154	1.88e-05	-0.526	-1	0.133
((1591))	G_A_rs75196967_201971887	1.88e-05	-0.527	-1	0.131
((1592))	T_C_rs183117601_202268905	1.88e-05	-0.527	-1	-0.131
((1593))	G_A_rs181915757_202384477	1.88e-05	-0.527	-1	0.13
((1594))	A_G_rs115144903_201958283	1.88e-05	-0.527	-1	0.13
((1595))	C_T_rs528414816_202319086	1.88e-05	-0.527	-1	-0.13
((1596))	C_T_rs144629284_201943996	1.88e-05	-0.527	-1	0.129
((1597))	G_A_rs139722324_201974896	1.88e-05	-0.527	-1	0.129
((1598))	A_C_rs114176379_201969453	1.88e-05	-0.527	-1	0.128
((1599))	G_A_rs149458356_201973547	1.88e-05	-0.527	-1	0.128
((1600))	T_C_rs139445865_201962452	1.88e-05	-0.527	-1	0.126
((1601))	C_T_rs138763733_201961225	1.88e-05	-0.527	-1	0.125
((1602))	G_A_rs187366813_202192778	1.88e-05	-0.527	-1	-0.125
((1603))	T_C_rs116509920_201958437	1.88e-05	-0.527	-1	0.124
((1604))	C_T_rs778582947_202195801	1.88e-05	-0.527	-1	0.124
((1605))	C_T_rs148040754_201961493	1.88e-05	-0.527	-1	0.124
((1606))	T_C_rs111978201_201950540	1.88e-05	-0.527	-1	0.123
((1607))	A_G_rs11902120_201897882	1.88e-05	-0.527	-1	0.118
((1608))	A_G_rs10166093_202065661	1.88e-05	-0.527	-1	-0.117
((1609))	G_A_rs6720757_202210614	1.88e-05	-0.527	-1	0.116
((1610))	G_A_rs566124590_202372306	1.88e-05	-0.527	-1	-0.113
((1611))	T_C_rs13424920_202142039	1.88e-05	-0.527	-1	0.113
((1612))	G_A_rs13028902_201963973	1.88e-05	-0.527	-1	0.112
((1613))	G_A_rs149301609_201919883	1.88e-05	-0.528	-1	-0.109
((1614))	C_T_rs185927742_202156411	1.88e-05	-0.528	-1	-0.107
((1615))	C_T_rs537828888_202103890	1.88e-05	-0.528	-1	0.106
((1616))	T_C_rs192739303_202112656	1.88e-05	-0.528	-1	-0.102
((1617))	A_C_rs139825440_202145623	1.88e-05	-0.528	-1	0.102
((1618))	A_G_rs148545256_202327444	1.88e-05	-0.528	-1	-0.0998
((1619))	T_C_rs143846195_202032777	1.88e-05	-0.528	-1	0.0992
((1620))	T_C_rs41490245_202078855	1.88e-05	-0.528	-1	0.0968
((1621))	C_T_rs10221831_202107829	1.88e-05	-0.528	-1	0.0936
((1622))	G_A_rs10192461_202112561	1.88e-05	-0.528	-1	0.0933
((1623))	G_T_rs114789134_202213854	1.88e-05	-0.528	-1	-0.092
((1624))	G_A_rs76278437_202212882	1.88e-05	-0.528	-1	-0.0897
((1625))	T_C_rs530374011_202372097	1.88e-05	-0.528	-1	-0.0891
((1626))	C_T_rs140941327_202155439	1.88e-05	-0.528	-1	-0.0891
((1627))	A_C_rs6743901_202113728	1.88e-05	-0.528	-1	-0.086
((1628))	G_A_rs3931696_202082741	1.88e-05	-0.528	-1	-0.0855
((1629))	T_C_rs192211982_201907127	1.88e-05	-0.528	-1	0.0824
((1630))	T_G_rs1420146_202267172	1.88e-05	-0.528	-1	0.0819
((1631))	T_C_rs574804689_202311435	1.88e-05	-0.529	-1	-0.0807
((1632))	C_T_rs556564274_201920147	1.88e-05	-0.529	-1	-0.0806
((1633))	T_C_rs553810873_202107488	1.88e-05	-0.529	-1	-0.0804
((1634))	T_C_rs13396523_202077913	1.88e-05	-0.529	-1	-0.0785
((1635))	G_A_rs73051526_202370203	1.88e-05	-0.529	-1	-0.0768
((1636))	T_C_rs41468346_202071334	1.88e-05	-0.529	-1	-0.076
((1637))	C_T_rs73988725_202128010	1.88e-05	-0.529	-1	-0.075
((1638))	A_G_rs572282269_202347772	1.88e-05	-0.529	-1	-0.0738
((1639))	A_C_rs148408744_202105675	1.88e-05	-0.529	-1	0.0719
((1640))	T_C_rs55993002_202362170	1.88e-05	-0.529	-1	0.0701
((1641))	T_C_rs9679621_202213835	1.88e-05	-0.529	-1	0.0689
((1642))	A_G_rs3820971_202125738	1.88e-05	-0.529	-1	0.0669
((1643))	G_A_rs149543865_202053848	1.88e-05	-0.529	-1	-0.0643
((1644))	C_T_rs116547819_202212950	1.88e-05	-0.529	-1	-0.0641
((1645))	G_A_rs3851974_202082749	1.88e-05	-0.529	-1	-0.0631
((1646))	G_A_rs540242474_201997595	1.88e-05	-0.529	-1	0.0622
((1647))	A_C_rs139504624_202370043	1.88e-05	-0.529	-1	-0.0618
((1648))	G_A_rs148356320_202289127	1.88e-05	-0.529	-1	-0.0582
((1649))	C_T_rs13427524_202377488	1.88e-05	-0.529	-1	0.0574
((1650))	G_A_rs13396764_202232711	1.88e-05	-0.529	-1	-0.0558
((1651))	C_T_rs6722821_202391774	1.88e-05	-0.529	-1	0.0557
((1652))	G_A_rs2256584_202260049	1.88e-05	-0.529	-1	0.0533
((1653))	A_G_rs28364660_202316586	1.88e-05	-0.529	-1	0.053
((1654))	G_A_rs184558013_202132417	1.88e-05	-0.529	-1	-0.052
((1655))	T_C_rs2540329_202250596	1.88e-05	-0.529	-1	0.0505
((1656))	G_T_rs146059219_202285925	1.88e-05	-0.529	-1	0.0503
((1657))	A_C_rs112942942_202007982	1.88e-05	-0.529	-1	-0.0499
((1658))	C_T_rs61617655_202063233	1.88e-05	-0.529	-1	-0.0465
((1659))	C_T_rs13420051_202375204	1.88e-05	-0.529	-1	0.0461
((1660))	G_A_rs551839970_202166087	1.88e-05	-0.529	-1	0.0435
((1661))	A_G_rs58671960_202378608	1.88e-05	-0.529	-1	-0.0434
((1662))	C_T_rs73991115_201922731	1.88e-05	-0.529	-1	0.0391
((1663))	T_C_rs79890868_202385712	1.88e-05	-0.529	-1	0.0384
((1664))	G_A_rs75584129_202331963	1.88e-05	-0.53	-1	0.0359
((1665))	C_T_rs137937873_202034497	1.88e-05	-0.53	-1	0.0351
((1666))	A_G_rs13392382_202309426	1.88e-05	-0.53	-1	0.0339
((1667))	G_A_rs74384623_202064966	1.88e-05	-0.53	-1	0.0326
((1668))	G_A_rs2041743_202253450	1.88e-05	-0.53	-1	0.0316
((1669))	A_G_rs10198857_202297429	1.88e-05	-0.53	-1	0.0297
((1670))	C_T_rs192994987_202072611	1.88e-05	-0.53	-1	0.0296
((1671))	A_G_rs12620435_201995779	1.88e-05	-0.53	-1	-0.0258
((1672))	T_G_rs111422714_202132875	1.88e-05	-0.53	-1	-0.0249
((1673))	G_A_rs193051800_201921322	1.88e-05	-0.53	-1	-0.0197
((1674))	G_A_rs7608692_202110959	1.88e-05	-0.53	-1	0.0181
((1675))	T_C_rs35520803_202306704	1.88e-05	-0.53	-1	-0.0152
((1676))	G_A_rs75681688_202383927	1.88e-05	-0.53	-1	0.015
((1677))	G_A_rs10190756_202066307	1.88e-05	-0.53	-1	0.0143
((1678))	G_A_rs190119177_202155440	1.88e-05	-0.53	-1	-0.00689
((1679))	G_A_rs144905633_202111000	1.88e-05	-0.53	-1	-0.00627
((1680))	A_G_rs574914365_202276453	1.88e-05	-0.53	-1	0.00501
((1681))	G_A_rs535623113_201981238	1.88e-05	-0.53	-1	-0.00439
((1682))	C_T_rs78955598_202349938	1.88e-05	-0.53	-1	-0.00113
((1683))	T_C_rs113532709_202338630	1.88e-05	-0.53	-1	-0.000125

## Sheet: S6
Supplementary Table S6. Baysian fine-mapping (DAP-G) results for the 2q33.1 melanoma risk signal by signal cluster
signal cluster	number of variants in cluster	variants in the 95% credible set	cumulative PIP for cluster*
{1}	21	15	0.99597
{2}	6	6	0.030291
{3}	2	2	0.000295
* PIP = posterior inclusion probability

## Sheet: S7
Supplementary Table S7. Baysian fine-mapping with posteriors weighted using melanocyte-specific annotationsa (PAINTOR3)
a4 annoations include melanocyte-specific expressed genes from our melanocyte dataset, melanocyte enhancers, transcribed regions, and histone makr (H3T11ph) from ENCODE and Roadmap
Variants in the 95% credible set are in bold
CHR	BP	SNP	Allele 1	Allele 0	Z-score	Posterior Probability
2	202122995	rs3769823	A	G	7.02362	0.788756
2	202123430	rs3769821	C	T	6.73066	0.0462102
2	202143928	rs10931936	T	C	7.02642	0.0295671
2	202151163	rs3769818	A	G	6.96957	0.0208991
2	202189374	rs74574949	G	A	2.06673	0.0207908
2	202176024	rs6719014	T	C	6.89216	0.0151452
2	202176294	rs7582362	A	G	6.88355	0.0149931
2	202112133	rs76313353	T	C	5.1716	0.0137055
2	202184331	rs9677180	C	T	6.85045	0.0119004
2	202153225	rs700635	C	A	6.83343	0.0110517
2	202153684	rs6714430	C	T	6.82989	0.0110367
2	202153920	rs6743068	A	G	6.83966	0.010888
2	202170655	rs10200279	T	C	6.81646	0.0102703
2	202155148	rs115070852	C	T	1.88448	0.0100394
2	202121736	2:202121736:CT	C	T	2.61232	0.00860498
2	202130308	rs2349070	A	C	6.79797	0.0081814
2	202124502	rs6735656	G	T	6.78902	0.0079582
2	202181247	rs1830298	C	T	6.7777	0.00781878
2	202127947	rs6435074	A	C	6.78991	0.00773042
2	202123228	rs572915711	A	G	-0.902107	0.00742521
2	202087606	rs150627108	C	T	2.34553	0.00734599
2	202154772	rs76426266	C	T	2.91473	0.0071244
2	202126615	rs1861270	A	G	6.76599	0.00699114
2	202124997	rs6754084	T	C	6.7635	0.00658517
2	202122956	rs3769824	T	C	-2.17261	0.00525243
2	202097327	rs3729647	G	C	-4.5838	0.00479062
2	202179770	rs138352040	T	G	4.74278	0.00461721
2	202229012	rs183527112	C	G	2.25251	0.00391369
2	202204741	rs10197246	T	C	6.63482	0.00378109
2	202126708	rs7568770	A	G	3.03782	0.00364901
2	202185289	rs2110692	T	C	2.91028	0.00348186
2	202142991	rs77028341	C	T	4.78628	0.00340188
2	202122715	rs17860418	T	G	1.26827	0.00337549
2	202234003	rs2349077	A	G	2.6088	0.00319599
2	202101346	rs13004275	C	T	-4.54671	0.00315226
2	202227640	rs10178982	G	C	4.45567	0.00295832
2	202197682	rs114139284	C	A	3.83768	0.00287226
2	202101479	rs4616463	C	T	-4.53417	0.00286019
2	202123464	rs114533660	G	A	1.31443	0.00274405
2	202159126	rs188017323	C	T	2.78281	0.00266475
2	202214440	rs192379266	C	T	1.96202	0.00265508
2	202130350	rs140217344	C	T	2.74615	0.00261306
2	202132099	rs192384941	T	C	-2.58133	0.00259152
2	202129518	rs186562482	C	A	2.71413	0.0025816
2	202227549	rs6761514	T	C	4.65768	0.00250103
2	202123614	rs187437198	G	A	1.11186	0.00236546
2	202223524	rs72934999	T	C	-1.5531	0.00220228
2	202157090	rs13012609	A	G	-3.3732	0.00218722
2	202239575	2:202239575:AT	A	T	2.16003	0.00218495
2	202114624	rs12990906	T	C	6.3476	0.00215793
2	202125970	rs571969819	C	T	-1.93852	0.00209841
2	202217000	rs16837201	C	G	-0.754415	0.00205959
2	202119789	rs10931934	T	C	6.31909	0.00203739
2	202116205	rs11692952	C	T	6.32661	0.00201622
2	202222507	rs2349074	G	T	4.45356	0.00196172
2	202228538	rs148385168	G	A	-1.91959	0.00181246
2	202217061	rs72934991	C	A	-1.24156	0.00176922
2	202077232	rs188169606	A	T	2.1064	0.00170713
2	202236630	rs150835180	A	G	1.20165	0.00168467
2	202184215	rs13410223	A	G	1.00645	0.00167131
2	202216916	rs6726823	G	A	3.67895	0.00166347
2	202101471	rs114863039	G	A	1.19676	0.0016554
2	202145612	rs10804111	C	T	6.17081	0.00163545
2	202119455	rs148366365	C	G	0.738518	0.00162289
2	202223566	rs2349075	A	G	4.31007	0.00159517
2	202227699	rs11691602	A	C	3.85655	0.0015915
2	202191199	rs562390341	G	C	2.45675	0.00157981
2	202191639	rs144932607	T	A	2.64019	0.00153442
2	202112138	rs77249938	C	T	3.79356	0.00151876
2	202221921	rs2110684	C	T	3.7129	0.00149878
2	202228712	rs13023732	C	T	-2.56124	0.00147819
2	202188842	rs188503802	T	G	2.61849	0.00142859
2	202122458	rs17199144	G	T	-0.728022	0.00142034
2	202213257	rs114646841	T	C	1.43706	0.00138047
2	202218446	rs539716127	G	A	1.58134	0.00136633
2	202172462	rs143168702	T	C	-0.700044	0.00127821
2	202139215	rs181916356	T	A	2.55529	0.00126484
2	202238472	rs558482290	T	C	2.49913	0.00117466
2	202228602	rs11687854	T	C	3.49385	0.00117349
2	202154200	rs17468277	C	T	-2.90039	0.00115871
2	202184165	rs10804112	C	T	6.00109	0.00115049
2	202228415	rs2349076	T	C	2.45958	0.00113193
2	202111380	rs3769825	A	G	5.15093	0.00112902
2	202242042	rs186009766	C	T	2.38198	0.00112699
2	202125986	rs6758167	T	C	1.87104	0.00105858
2	202198763	rs148206419	C	T	5.93275	0.0010564
2	202157724	rs192577855	G	A	1.56621	0.00103153
2	202127717	rs10084352	T	C	1.91034	0.00103084
2	202126863	rs4381764	T	C	1.88745	0.00102827
2	202155686	rs192732511	T	C	1.4784	0.000994205
2	202140518	rs190257691	C	T	-2.159	0.000964146
2	202236826	rs10203872	T	C	2.56358	0.000956218
2	202112471	rs10931933	G	T	5.75046	0.000932519
2	202180491	rs6735641	T	C	6.01571	0.000916228
2	202103861	rs13024155	A	G	-4.87321	0.000898543
2	202150089	rs34750049	C	T	1.25109	0.000891005
2	202153376	rs111462179	G	A	1.62812	0.000886948
2	202178802	rs551975134	G	T	-0.733916	0.000874851
2	202164837	rs7560328	A	C	5.95656	0.000865812
2	202126938	rs1861269	G	A	1.87024	0.000865569
2	202153078	rs1035142	T	G	5.93575	0.000862008
2	202188745	rs180913607	T	G	-1.69466	0.000857952
2	202044050	rs114707766	G	A	-2.25922	0.000841516
2	202115453	rs10202305	G	A	1.77918	0.000804797
2	202126978	rs1861268	G	A	1.89328	0.000801707
2	202230358	rs181394476	C	T	-1.95022	0.000778191
2	202115007	rs6435071	C	T	1.78071	0.000777521
2	202215567	rs138395711	A	T	0.722967	0.000774547
2	202083935	rs192319559	G	A	2.00954	0.000773646
2	202124639	rs77752826	T	G	2.10364	0.000771855
2	202113698	rs6730749	T	C	1.78785	0.000766456
2	202163483	rs9288316	G	A	5.92135	0.000765349
2	202082459	rs13006529	T	A	-4.28651	0.000745801
2	202123776	rs6435073	G	A	1.80599	0.000745158
2	202106291	rs12989712	C	T	-2.36954	0.000745083
2	202115828	rs6738848	T	C	1.78353	0.000744328
2	202124546	rs77493825	A	C	2.14504	0.000741532
2	202127648	rs10084426	A	G	1.89006	0.000741221
2	202113552	rs6712381	C	T	1.75319	0.000734005
2	202186422	rs2080304	G	C	5.89372	0.000724294
2	202152797	rs17649845	G	A	-2.88325	0.00071938
2	202089002	2:202089002:AT	A	T	-1.74342	0.00071098
2	202095662	rs188048561	C	T	-1.09778	0.00070484
2	202099256	rs12620010	T	G	-4.6807	0.000693723
2	202162905	rs114902443	G	A	1.52725	0.000692363
2	202103970	rs7575657	A	C	4.94475	0.000691665
2	202220040	rs111278434	C	A	-2.0727	0.000680365
2	202114834	rs7570325	C	T	1.7636	0.000679022
2	202100836	rs114673461	T	G	0.984235	0.000677832
2	202117853	rs112616356	G	C	1.78501	0.00067245
2	202102403	rs192236583	G	A	-1.31087	0.000668241
2	202056504	rs144037630	T	G	-1.83141	0.00065404
2	202234867	rs72937124	T	A	1.23939	0.000645185
2	202135840	rs9807938	A	T	1.15156	0.000642567
2	202108741	rs6745051	A	C	4.72413	0.000631699
2	202162811	rs13016963	A	G	5.82059	0.00061944
2	202080310	rs10931932	A	C	0.829892	0.000611047
2	202101715	rs2037815	G	A	4.5861	0.000609714
2	202115094	rs536854999	G	C	-1.25687	0.000604583
2	202187778	rs2110693	A	C	-2.81027	0.000601703
2	202095535	rs7588895	C	T	-4.55891	0.000581858
2	202049805	rs115407041	C	A	-0.894041	0.000576722
2	202151439	rs3185378	G	C	5.91618	0.00057578
2	202151400	rs17860428	G	A	5.89685	0.000574557
2	202139354	rs148664726	C	T	0.845736	0.000572588
2	202115791	rs13021736	C	T	-4.49263	0.000570738
2	202173170	2:202173170:TC	T	C	1.42312	0.000560108
2	202138095	rs7578261	T	C	0.93867	0.000547854
2	202200730	rs76076953	G	A	-1.90801	0.000538921
2	202152491	rs1035140	T	A	4.613	0.000537439
2	202090616	rs13019444	C	T	-4.49457	0.000533474
2	202102685	rs3769827	A	G	-4.6621	0.000530205
2	202178130	rs6711941	C	T	-0.772362	0.000528353
2	202119454	rs143395146	C	T	0.74033	0.000524668
2	202213863	rs115733469	C	T	1.29101	0.000521361
2	202189724	rs57447169	G	A	-2.20179	0.000508875
2	202217171	rs115419401	A	G	-0.825126	0.000506137
2	202053443	rs150624957	G	C	0.938086	0.000502598
2	202189316	rs116435783	G	A	1.25742	0.000496037
2	202088725	rs10196725	T	C	4.4295	0.000486936
2	202128618	rs6723097	A	C	5.8652	0.00048518
2	202189659	rs6750725	T	C	-1.51647	0.000482623
2	202095502	rs7562268	A	T	4.44549	0.000480531
2	202157837	rs193065469	G	A	0.676064	0.000478613
2	202239024	rs9678992	G	A	-1.61968	0.000469618
2	202106032	rs6704688	C	T	4.73607	0.00046866
2	202212200	rs114885733	A	G	-0.962099	0.000466995
2	202094402	rs545189619	C	T	-0.845019	0.000466865
2	202116681	rs183635438	A	G	-0.824774	0.000466629
2	202088162	rs115558960	C	T	-1.38484	0.000464467
2	202204213	rs58426286	T	C	1.25137	0.000463574
2	202241594	rs12052257	A	G	4.614	0.000463255
2	202127863	rs6751053	G	A	5.85438	0.000457556
2	202130133	rs3769820	T	C	5.89241	0.000454126
2	202219451	rs80097128	C	T	-0.87532	0.000450025
2	202223431	rs112516732	C	T	-1.54809	0.000448995
2	202152072	rs145519245	G	A	-1.33036	0.000447784
2	202235077	rs148146088	T	C	1.39771	0.000446304
2	202123919	rs560008302	A	G	-1.1795	0.000444838
2	202230306	rs62189210	T	C	-2.39922	0.000441283
2	202110917	rs6760993	G	A	4.66027	0.00043556
2	202191443	rs190175115	C	T	1.2252	0.000433372
2	202138385	rs13030042	T	C	5.81424	0.000432122
2	202192422	rs28845859	T	G	-2.71214	0.000431099
2	202121159	rs1528190	C	T	-1.16037	0.000430853
2	202154683	rs183567805	C	A	1.179	0.000430697
2	202136272	rs17860422	C	T	1.4098	0.00042827
2	202093325	rs12693931	T	C	-4.51107	0.000426208
2	202092561	rs13005094	T	C	4.39241	0.000420779
2	202103049	rs3769826	A	C	4.73266	0.000416391
2	202145908	rs112974074	G	A	1.2708	0.000415616
2	202093061	rs6731120	C	G	-4.47981	0.000415433
2	202074528	rs7576306	A	G	-4.14943	0.000414852
2	202240400	rs55809907	C	T	-1.59595	0.000414141
2	202192892	rs146658284	G	C	1.4784	0.000411951
2	202044502	rs7603051	G	A	-4.23912	0.000409993
2	202060820	rs3731714	C	T	-3.68623	0.000408442
2	202107233	rs10193121	G	C	4.76981	0.000407828
2	202120520	rs6755897	T	C	0.822135	0.00040688
2	202074098	rs13010627	G	A	-1.73914	0.000404442
2	202124265	rs114684483	C	G	1.15254	0.000403906
2	202212587	rs190652663	C	T	-1.35036	0.000402851
2	202212589	rs72934967	G	A	1.02619	0.00039418
2	202215168	rs12693936	C	G	4.45836	0.000392129
2	202166955	rs56365779	T	G	-2.0279	0.000391478
2	202092509	rs13028339	C	T	-4.44129	0.000390935
2	202202791	rs10201587	A	G	3.81406	0.00038691
2	202229527	rs72937118	C	T	-1.58882	0.000382513
2	202196063	rs9288318	C	A	4.42139	0.000376796
2	202163043	rs77413225	T	C	1.15914	0.000376116
2	202189451	rs11688692	T	C	-3.75005	0.000375814
2	202050677	rs3900115	A	G	4.12884	0.00037552
2	202238563	rs116502881	C	T	-1.62906	0.000374615
2	202087665	rs529502825	T	G	-1.5573	0.000373822
2	202153789	rs17383714	C	T	2.15032	0.000373512
2	202143032	rs8179786	C	T	5.37883	0.000373435
2	202110867	rs6760970	G	A	4.67055	0.000372718
2	202120772	rs35854221	C	T	1.321	0.000372562
2	202054267	rs115340469	G	T	-1.35694	0.000372291
2	202070735	rs6712872	A	T	4.34245	0.000369321
2	202228108	rs72937112	T	C	-1.61551	0.0003685
2	202054684	rs41452044	T	C	1.82348	0.000367791
2	202105187	rs184388940	A	G	-1.05418	0.000367577
2	202189106	rs182693790	G	C	-1.509	0.000365162
2	202073158	rs114959391	T	C	2.42686	0.00036501
2	202177539	rs112269224	G	A	-2.28968	0.000364428
2	202164805	rs56328050	C	G	-2.34632	0.00036117
2	202238799	rs6730666	T	C	4.52203	0.000360897
2	202241593	rs181781498	C	T	-1.00354	0.000359835
2	202229878	rs56098433	T	C	-2.38888	0.000353863
2	202134144	rs13401994	G	T	1.14792	0.000352892
2	202236846	rs10191404	C	A	4.50443	0.000352235
2	202235348	rs7578456	A	G	4.68762	0.000352215
2	202093395	rs12693932	T	C	4.47858	0.000351013
2	202186353	rs71406913	C	T	-1.82846	0.000347842
2	202067713	rs41343445	A	G	1.08776	0.000346072
2	202080760	rs80036017	G	A	-1.24183	0.000346052
2	202214505	rs6715380	G	A	-1.23428	0.000342878
2	202153252	rs700636	A	C	5.22421	0.000342609
2	202200331	rs6435079	C	G	4.38895	0.000340263
2	202215492	rs13014235	C	G	4.43363	0.000339603
2	202204272	rs550572201	T	C	1.36804	0.000338916
2	202154750	rs79224392	G	A	1.7456	0.000338177
2	202135031	rs7605819	C	T	1.21491	0.000337915
2	202048123	rs11674246	C	T	-4.26245	0.00033603
2	202049298	2:202049298:TA	T	A	-0.849326	0.000334195
2	202241907	rs10202963	T	G	4.637	0.000333606
2	202204749	rs72934960	A	G	-1.32582	0.000330976
2	202135429	rs10186568	G	A	-1.48479	0.000328824
2	202170589	rs10200256	T	C	1.12971	0.000328395
2	202168705	rs6753887	G	T	-3.63703	0.00032727
2	202220623	rs6435081	T	C	4.37132	0.000326031
2	202214148	rs6714736	C	T	4.41696	0.000322943
2	202136014	rs35342474	G	T	2.97772	0.000321199
2	202190668	rs1918881	G	A	-3.62461	0.000320405
2	202161287	rs2349072	A	G	-2.82203	0.000319988
2	202189727	rs58728749	T	C	-2.22457	0.000319241
2	202231774	rs115065529	G	A	1.19702	0.000318661
2	202157856	rs9750944	G	T	1.17174	0.000318485
2	202044925	rs140226078	C	G	1.19548	0.000314385
2	202234065	rs2349078	A	G	4.50466	0.000313608
2	202200263	rs6716325	T	C	-1.31176	0.000312622
2	202099841	rs34787676	A	G	0.876423	0.000312332
2	202160116	rs7561856	A	C	-1.35883	0.000311173
2	202097575	rs6747918	G	A	4.48627	0.000308885
2	202180262	rs6720225	C	T	-2.29002	0.000307298
2	202087263	rs41372848	C	T	1.5382	0.00030571
2	202221441	rs6737085	T	A	4.44369	0.000305146
2	202154941	rs10182514	T	C	1.16332	0.0003008
2	202168764	rs6725056	A	G	-3.64935	0.000299089
2	202154174	rs182918274	C	G	1.53209	0.000298466
2	202166592	rs62191541	A	T	-1.36708	0.000297173
2	202134789	2:202134789:TC	T	C	-0.745615	0.000296633
2	202237281	rs6435082	C	T	4.48539	0.000296542
2	202132672	rs6749413	C	T	-1.53088	0.000295661
2	202090429	rs145173159	T	C	-1.13089	0.000295143
2	202171402	rs78285464	T	C	-2.31688	0.000294766
2	202219652	rs75123007	T	C	1.1965	0.000293493
2	202164538	rs139370467	T	C	1.55898	0.00029294
2	202078494	rs6435069	G	A	4.22083	0.000292865
2	202207993	rs7577057	T	C	3.61144	0.000291357
2	202091966	rs62191502	T	C	-2.07658	0.000289711
2	202182203	2:202182203:CT	C	T	-0.9516	0.000289632
2	202199455	rs7576018	A	G	4.38991	0.000287874
2	202098131	rs17860416	G	A	-1.00999	0.000287668
2	202211443	rs1406122	C	T	4.36798	0.000287516
2	202211695	rs12472273	G	A	4.38199	0.000287342
2	202107144	rs115458298	C	T	-0.855815	0.000287167
2	202044232	rs12693930	G	A	-4.25176	0.000285302
2	202127822	rs112484377	G	A	-1.81509	0.00028499
2	202167106	rs13386989	A	G	1.17824	0.000284696
2	202153846	rs11674814	G	A	-3.53157	0.000281576
2	202075752	rs2881930	T	C	-4.12922	0.000280864
2	202162406	rs58659663	G	C	-1.35506	0.000280198
2	202232611	rs72937120	T	A	-1.61413	0.00028015
2	202225520	rs72937106	G	T	-1.56025	0.000278573
2	202238864	rs9678981	G	A	4.48695	0.000277674
2	202142855	rs79256605	G	A	1.36136	0.000276542
2	202185132	rs2110690	A	G	4.29134	0.000276351
2	202194252	rs151091820	C	T	1.21465	0.00027618
2	202202563	rs6745435	G	A	3.78228	0.000271996
2	202189998	rs6435078	A	C	-2.77785	0.000271774
2	202238332	rs7563246	C	T	4.5118	0.000270646
2	202174990	rs13015294	G	A	-3.66154	0.000270605
2	202190610	rs72934944	C	T	-0.735558	0.000270333
2	202136595	rs3817578	C	T	-1.57438	0.000269873
2	202178675	rs62189186	A	G	-1.39439	0.000269858
2	202184939	rs6718928	G	A	-2.3028	0.000267978
2	202229225	rs10206231	A	C	4.55627	0.000267785
2	202203587	rs7598059	G	T	-1.36581	0.000265199
2	202077613	rs10188598	A	G	-4.17316	0.000264839
2	202086665	rs41373151	G	A	3.61921	0.000264316
2	202205588	rs114244972	C	T	2.05644	0.00026237
2	202165744	rs192389469	C	T	1.8286	0.00026079
2	202227922	rs72937111	A	G	2.12436	0.000260787
2	202170113	rs11675362	T	A	-3.64422	0.00026012
2	202097554	rs35093568	A	G	0.719553	0.000259576
2	202175902	rs12622439	G	A	-3.66608	0.000259445
2	202151781	rs1045494	T	C	-1.35099	0.000258899
2	202119595	rs35033414	C	T	0.950024	0.000258823
2	202216661	rs1966423	G	C	4.41247	0.000258675
2	202203235	rs7597617	G	A	4.42075	0.000255981
2	202213382	rs6710974	C	A	4.3987	0.0002559
2	202158043	rs10931937	G	A	-3.58382	0.000254018
2	202132405	rs34088540	T	A	-1.28212	0.000251189
2	202133157	rs113987962	C	T	1.17499	0.000251046
2	202072574	rs41324644	C	T	1.48403	0.000250655
2	202185162	rs2110691	C	T	-3.69731	0.000250466
2	202199324	rs12619743	T	C	3.85697	0.000249944
2	202176657	rs7582706	A	G	-2.29366	0.000249297
2	202095130	rs115353050	C	T	-1.19446	0.000249186
2	202178089	rs12986657	G	A	-3.67862	0.000248038
2	202219039	rs6705845	A	G	4.42896	0.000247617
2	202175769	rs1362366	T	C	-2.70458	0.00024548
2	202215296	rs111302963	C	T	-1.29159	0.00024458
2	202125126	rs74589246	C	G	1.32251	0.000243812
2	202159808	rs148335469	G	T	-3.64079	0.000242598
2	202109107	rs560622685	T	C	1.17075	0.00024231
2	202195311	2:202195311:GA	G	A	-1.31981	0.000242113
2	202178672	rs10931940	C	T	-3.685	0.000240361
2	202179143	rs13019679	T	A	-2.55529	0.000239945
2	202155682	rs13004870	G	A	-3.29151	0.000238432
2	202200575	rs10186527	C	T	3.58045	0.00023639
2	202178758	rs12612166	C	T	-3.68724	0.000236043
2	202046064	rs113571457	C	T	-1.20605	0.000234838
2	202197014	rs144507493	C	T	1.29303	0.000234594
2	202213061	rs3731711	C	G	-2.13294	0.000231741
2	202152162	rs13113	T	A	-3.61384	0.000226908
2	202238896	rs9678977	C	T	-1.58617	0.000226274
2	202214939	rs138018022	C	T	1.25604	0.000224844
2	202180042	rs7596930	A	C	-3.69929	0.000224692
2	202155326	rs12998984	C	T	-3.522	0.000223226
2	202150914	rs35550815	A	G	-2.09851	0.000222778
2	202119767	rs13402616	T	C	0.811114	0.000221561
2	202180234	rs150626513	C	T	3.9091	0.000219136
2	202187858	rs2110694	A	G	-1.419	0.000218729
2	202132107	rs3754934	C	A	-1.58706	0.000217533
2	202199688	rs11898821	T	C	3.83182	0.000217343
2	202199824	rs6757783	C	T	4.39397	0.000216711
2	202185432	rs7569952	C	T	-3.69268	0.00021613
2	202241163	rs11684505	G	A	3.74071	0.000215812
2	202221306	rs16837210	T	C	1.17774	0.000214771
2	202081043	rs62191500	A	G	-1.20527	0.000212904
2	202199699	rs115127446	G	A	1.20968	0.000212374
2	202151388	rs41309822	G	A	2.00242	0.000210193
2	202242961	rs10931943	G	A	2.06736	0.000209805
2	202151746	rs17860433	A	G	1.71437	0.000209347
2	202178397	rs10931939	C	A	-3.67786	0.000208762
2	202182061	rs111406808	G	T	1.10445	0.000208496
2	202230367	rs143627452	T	C	-1.34787	0.000208165
2	202165081	rs2080302	C	T	-3.62893	0.000207996
2	202161636	rs13009885	G	A	-3.58763	0.00020709
2	202067616	rs150428417	C	G	1.45201	0.000206695
2	202116435	rs60196641	G	A	1.37801	0.000206263
2	202162575	rs111820676	C	T	-1.86665	0.000206172
2	202206320	rs6435080	G	A	3.76522	0.000205659
2	202192371	rs75325449	A	G	-2.16198	0.00020544
2	202175777	rs184665295	T	A	1.43742	0.000205237
2	202237358	rs144584077	G	C	1.14165	0.000202139
2	202143257	rs13027605	T	A	-3.52176	0.000201468
2	202149589	rs1045485	G	C	-2.08334	0.00020102
2	202224736	rs11681616	T	G	3.73248	0.000200974
2	202181158	rs7607650	C	T	-1.40205	0.000198512
2	202072973	rs41419046	A	T	1.46875	0.000196169
2	202168215	rs7572045	A	G	1.17449	0.000195459
2	202179021	rs6731174	T	A	-2.26799	0.000194783
2	202162338	rs11679181	C	T	-3.61136	0.000194234
2	202226713	rs150147593	G	T	1.53575	0.000192007
2	202151140	rs34841024	T	G	-2.13538	0.000190157
2	202115215	rs137881855	C	T	0.971097	0.000188745
2	202162793	rs79469548	G	A	1.56365	0.000186652
2	202199272	2:202199272:CT	C	T	-1.09847	0.00018379
2	202145606	rs11681399	A	G	-3.5432	0.000181222
2	202205197	rs10185177	C	T	-1.10214	0.000180647
2	202213515	rs6711127	C	T	-1.24047	0.000180536
2	202185604	rs7570324	G	T	-3.69754	0.000178791
2	202175656	rs10931938	C	T	-1.34168	0.000178168
2	202189864	rs74418841	A	G	-2.21778	0.000178051
2	202176395	rs7609223	G	A	-3.66942	0.00017757
2	202138458	rs7578639	T	C	-1.19292	0.000175479
2	202138400	rs7564683	G	T	-1.20036	0.000172505
2	202142807	rs142482722	C	T	1.38223	0.000171877
2	202158127	rs142819979	A	T	-2.31214	0.000170013
2	202149696	rs1045487	G	A	-1.30557	0.000169012
2	202139213	rs6435075	T	C	0.990766	0.000167459
2	202235943	rs13036109	A	C	3.87506	0.000164772
2	202242307	rs7616	C	G	0.935754	0.000163738
2	202195030	rs1406121	T	C	3.65688	0.000161741
2	202225425	rs12997501	G	T	-2.62315	0.000160983
2	202180245	rs139686356	T	G	1.11933	0.000160401
2	202199936	rs183215726	A	G	0.949631	0.000159084
2	202075866	rs41452646	G	C	-1.15767	0.00015819
2	202112167	rs150532664	G	A	1.30059	0.000157725
2	202162657	rs62191540	G	A	-1.25853	0.000157708
2	202188803	rs6705702	A	G	-1.41694	0.000156921
2	202176038	rs72934918	T	C	1.02006	0.000156369
2	202213934	rs72934973	G	A	-1.24346	0.00015296
2	202200450	rs7579792	A	G	2.51214	0.000152461
2	202242135	rs8105	T	C	-1.50044	0.000152009
2	202070893	rs182514229	A	G	1.49009	0.000151371
2	202145359	rs13422553	C	T	-1.45706	0.000150911
2	202127383	rs12618279	T	A	-1.51529	0.000147029
2	202224504	2:202224504:TA	T	A	-1.07182	0.000144867
2	202186765	rs6726792	G	A	-1.4989	0.000144559
2	202156925	rs13012747	G	A	-3.57795	0.00014139
2	202068092	rs41535449	C	T	1.46252	0.00013889
2	202220765	rs16837205	G	C	1.17674	0.00013888
2	202138589	rs7564913	G	T	0.967488	0.000137776
2	202203390	rs7597639	C	T	-1.35474	0.000133415
2	202176527	rs112912505	A	G	1.11745	0.000131986
2	202203823	rs72934957	T	C	-1.37478	0.000130273
2	202235179	rs7604804	C	G	-0.848607	0.000129407
2	202127762	2:202127762:CT	C	T	-0.738353	0.000123387
2	202170658	rs13407448	G	T	-1.36453	0.000122508
2	202143491	rs60928755	G	C	-1.31028	0.000119306
2	202130881	rs2349071	T	G	-0.73753	0.00011926
2	202074207	rs17860405	A	G	-1.04418	0.000117712
2	202118974	rs6736233	G	C	0.73967	0.000115776
2	202177872	rs77935496	C	A	1.52004	0.000112509
2	202094057	rs116157119	G	A	1.34106	0.000112391
2	202139938	rs7571586	G	C	0.948058	0.000101573
2	202234165	rs571347689	C	T	1.18	9.83583e-05
2	202111890	rs6707380	C	T	-1.38779	9.55108e-05
2	202177586	rs111636653	C	T	1.06318	9.53128e-05
2	202178477	rs116010659	C	T	-1.13351	8.92801e-05
2	202150619	rs35299709	T	C	0.857262	8.49497e-05
2	202121722	rs180866701	G	T	-0.69461	8.36792e-05
2	202159014	rs6706074	A	C	1.15522	7.73654e-05
2	202084753	rs41369551	A	C	0.887147	7.15111e-05
2	202121012	rs184537895	G	A	0.733588	7.06949e-05
2	202144932	rs72932895	G	T	-0.800364	6.8641e-05
2	202181159	rs184615491	G	A	0.929172	6.61747e-05
2	202169720	rs6757776	C	T	-0.782365	6.55326e-05
2	202151633	rs35419671	C	T	1.01985	6.20565e-05
2	202173812	rs16837131	C	A	-0.737037	6.20312e-05
2	202099027	rs80071101	G	A	-1.19779	5.84887e-05
2	202044819	rs76988267	C	T	1.22017	5.71404e-05
2	202169940	rs141996634	G	T	1.12521	5.58163e-05
2	202131587	rs2293554	T	G	-0.739835	5.55945e-05
2	202151492	rs2141331	C	T	-0.770168	5.41586e-05
2	202156395	rs4312467	T	A	-1.38681	5.35845e-05
2	202135234	rs36039030	G	C	0.788336	5.06015e-05
2	202115266	rs34612111	C	A	-1.18961	5.0583e-05
2	202165736	rs566188778	C	T	-0.711459	4.93163e-05
2	202210604	rs140101813	G	A	-0.814078	4.86623e-05
2	202080117	2:202080117:AC	A	C	-0.79159	4.85523e-05
2	202130167	rs35813708	G	T	0.769494	4.60005e-05
2	202076011	rs553872177	A	G	0.938086	4.52918e-05
2	202144442	rs138625304	G	A	0.692697	4.47212e-05
2	202062859	rs116762602	C	T	1.04787	4.15498e-05
2	202232991	rs75557733	A	C	-0.850765	4.14486e-05
2	202234111	rs143794640	G	A	-0.84323	3.89624e-05
2	202142221	rs147713776	T	C	-0.994458	3.88943e-05
2	202075579	rs180888348	A	T	-0.787482	3.17179e-05
2	202153984	rs182253301	C	T	0.942572	2.49343e-05

## Sheet: S8
Supplementary Table S8. Summary in silico annotation of fine-mapped melanoma risk variants at 2q33.1
						ChromHMM Chromatin Statesa
SNP	Position	Melanoma GWAS LLR to the rs10931936-A	DAP-G 95% credible set PIPb	Weighted PAINTOR 95% credible set PPc	r2 with rs10931936	foreskin melanocyte primary cells	foreskin keratinocyte primary cells	breast variant human mammary epithelial cells (vHMEC) & breast myoepithelial primary cells
rs3769823	202122995	1	0.154	0.788756	0.7659	TssA, TssFlnk	TssA	TssA
rs3769821	202123430	8	-	0.0462102	0.625	TssA	TssA	TssA
rs6735656	202124502	5	0.033	-	0.9325	Enh	Enh	Enh
rs6754084	202124997	6	-	-	0.9325	EnhG	Enh	Enh
rs1861270	202126615	6	0.0285	-	0.9421	Enh	Enh	Enh
rs6435074	202127947	5	0.0332	-	0.9421	Enh	-	-
rs2349070	202130308	5	0.035	-	0.9421	-	-	-
rs10931936	202143928	1	0.156	0.0295671	1	-	-	-
rs3769818	202151163	1	0.107	0.0208991	0.9902	-	-	-
rs700635	202153225	4	0.0441	-	0.9902	-	-	-
rs6714430	202153684	4	0.0431	-	0.9902	-	-	-
rs6743068	202153920	4	0.046	-	0.9902	-	-	-
rs10200279	202170655	4	0.0397	-	0.9478	-	-	-
rs6719014	202176024	3	0.0646	0.0151452	0.9902	-	-	-
rs7582362	202176294	3	0.0611	0.0149931	0.9902	-	-	-
rs1830298	202181247	6	0.0309	-	0.9902	-	-	-
rs9677180	202184331	3	0.0493	-	0.9902	-	-	-
rs10197246	202204741	15	-	-	0.9101	-	-	-
rs59308963	202123479	-	-	-	0.9277	TssA	TssA	TssA
rs55971105	202123717	-	-	-	0.746	TssA	TssA,TssAFlnk	TssA
rs71022358	202130102	-	-	-	0.7542	-	-	-
rs113734571	202130704	-	-	-	0.8639	-	-	-
rs141470809	202160762	-	-	-	0.9854	-	-	-
rs13029511	202161033	-	-	-	0.6277	-	-	-
rs2080303	202165206	-	-	-	0.9902	-	-	-
rs151059129	202167831	-	-	-	0.6384	-	-	-
rs2349073	202186986	-	-	-	0.9805	-	-	-
aCore 15-state model
bposterior Inclusion probability
cposterior probability

## Sheet: S9
Supplementary Table 9. Prediction of the possible impact of rs3769823, CASP8K14R on the strucuture and function of CASP8
Tool	Prediction	Expected accuracy
PredictSNP2	Neutral	0.89
CADD	Neutral	0.92
DANN	Neutral	0.69
FATHMM	Neutral	0.85
FunSeq2	Deleterious	0.61

[truncated: 23 more sheets: S10, S11, S12, S13, S14, S15, S16, S17, S18, S19, S20, S21, S22, S23, S24, S25, S26, S27, S28, S29 …]
